# Supplementary material for: Ethyl 4-hydroxy­methyl-2-methyl­pyridine-5-carboxyl­ate
Source: Acta Crystallogr Sect E Struct Rep Online. 2008 Apr 23;64(Pt 5):o883. doi: 10.1107/S160053680801026X (PMC2961239; doi:10.1107/S160053680801026X)
Supplement: Supplementary file 2 [file e-64-0o883-Isup2.hkl]

#
# h,k,l, Fc-squared, Fo-squared, sigma(Fo-squared) and status flag
#
data_I
_shelx_title ' gl88f1 in P2(1)/n'
_shelx_refln_list_code          4
_shelx_F_calc_maximum      147.84
_exptl_crystal_F_000       416.00
_reflns_d_resolution_high  0.8018
 
loop_
 _symmetry_equiv_pos_as_xyz
 'x, y, z'
 '-x+1/2, y+1/2, -z+1/2'
 '-x, -y, -z'
 'x-1/2, -y-1/2, z-1/2'
 
_cell_length_a     4.4998
_cell_length_b    15.4499
_cell_length_c    14.2036
_cell_angle_alpha  90.000
_cell_angle_beta   96.417
_cell_angle_gamma  90.000
 
_shelx_F_squared_multiplier     1.000
 
loop_
 _refln_index_h
 _refln_index_k
 _refln_index_l
 _refln_F_squared_calc
 _refln_F_squared_meas
 _refln_F_squared_sigma
 _refln_observed_status
   2   0   0      383.17      428.17     38.26 o
   4   0   0      354.30      365.41     42.60 o
   1   1   0     1019.15     1109.91     52.26 o
   2   1   0       51.69       55.69      1.67 o
   3   1   0       37.59       45.51      1.23 o
   4   1   0      284.55      290.54     19.68 o
   5   1   0        0.38        4.04      4.98 o
   0   2   0     2086.69     1785.42    106.99 o
   1   2   0     1380.36     1310.04     59.33 o
   2   2   0       68.13       51.70      2.34 o
   3   2   0       34.61       42.53      2.65 o
   4   2   0       78.08       84.78      3.81 o
   5   2   0       47.15       41.65      1.53 o
   1   3   0      719.23      688.39     24.70 o
   2   3   0     1560.53     1555.52     48.58 o
   3   3   0        2.72        3.18      0.64 o
   4   3   0      213.34      233.30     12.72 o
   5   3   0        7.05        5.93      1.59 o
   0   4   0     2577.88     2497.64    169.61 o
   1   4   0      995.60      925.68     32.88 o
   2   4   0        1.57        1.23      0.26 o
   3   4   0        1.18        3.20      0.45 o
   4   4   0       80.24       79.14      4.79 o
   5   4   0      129.09      112.09      4.38 o
   1   5   0       85.85       84.51      2.93 o
   2   5   0       42.36       41.72      1.16 o
   3   5   0      162.08      158.35      8.55 o
   4   5   0        1.44        5.69      1.03 o
   5   5   0       87.37       81.43      3.58 o
   0   6   0     1763.02     1573.85     86.69 o
   1   6   0      351.26      335.82     12.67 o
   2   6   0      711.80      695.34     22.96 o
   3   6   0       14.91       15.19      1.32 o
   4   6   0       56.07       55.70      2.92 o
   5   6   0      163.46      152.11     14.04 o
   1   7   0        0.28        1.49      0.32 o
   2   7   0      483.52      435.99     18.25 o
   3   7   0       78.67       72.32      2.26 o
   4   7   0       55.62       53.98      3.60 o
   5   7   0        2.57       -0.76      0.76 o
   0   8   0     2599.26     2580.71    155.17 o
   1   8   0        4.41        4.43      0.38 o
   2   8   0      194.37      180.35      3.82 o
   3   8   0      822.72      810.01     24.97 o
   4   8   0       37.28       38.91      1.28 o
   5   8   0       29.16       29.54      4.58 o
   1   9   0      279.32      289.79     11.30 o
   2   9   0      313.51      308.85      7.38 o
   3   9   0      470.82      469.80     10.45 o
   4   9   0        4.92        3.23      1.35 o
   0  10   0      227.78      226.86     16.92 o
   1  10   0       14.68       14.69      0.60 o
   2  10   0      555.66      553.49     13.08 o
   3  10   0        0.01        0.02      0.57 o
   4  10   0        1.67        4.44      2.08 o
   1  11   0       98.75      111.69      3.59 o
   2  11   0      179.30      177.72      4.71 o
   3  11   0        2.27        1.83      0.85 o
   4  11   0       19.51       20.76      2.21 o
   0  12   0       17.77       17.72      1.39 o
   1  12   0       18.68       19.17      0.80 o
   2  12   0      660.88      649.80     19.16 o
   3  12   0      114.79      107.87      3.60 o
   4  12   0        0.03        2.57      1.04 o
   1  13   0       81.78       87.95      3.02 o
   2  13   0       68.52       67.68      3.16 o
   3  13   0      126.76      132.96      4.94 o
   4  13   0       75.39       84.12      4.72 o
   0  14   0      419.44      399.37     11.35 o
   1  14   0       19.90       20.63      0.91 o
   2  14   0        1.69       -0.80      1.00 o
   3  14   0       26.36       23.97      2.16 o
   1  15   0        5.95        6.13      1.49 o
   2  15   0       23.69       18.91      2.25 o
   3  15   0        0.08        2.95      1.04 o
   0  16   0        0.42        5.18      1.19 o
   1  16   0       11.63       11.00      1.02 o
   2  16   0       45.33       46.40      2.49 o
   3  16   0       41.36       40.96      2.59 o
   1  17   0       29.48       23.28      2.99 o
   2  17   0       10.62        9.47      2.79 o
   0  18   0       83.10       95.16      3.98 o
   1  18   0        0.09        1.59      0.84 o
  -5   0   1       48.35       50.57      2.59 o
  -3   0   1     1369.78     1458.27    124.55 o
  -1   0   1        0.02        0.37      0.62 o
   1   0   1     1748.39     1732.15    147.88 o
   3   0   1        2.43        5.26      0.49 o
   5   0   1        5.25        4.98      1.19 o
  -5   1   1        1.24        4.25      4.58 o
  -4   1   1      236.44      229.93     13.89 o
  -3   1   1      277.86      323.04     13.77 o
  -2   1   1      291.01      267.66     11.88 o
  -1   1   1     2128.92     2053.25    115.36 o
   0   1   1      535.86      475.59     23.00 o
   1   1   1      437.01      429.96     22.32 o
   2   1   1        0.65        3.27      0.41 o
   3   1   1       15.68       18.41      1.32 o
   4   1   1       12.33        8.34      0.50 o
   5   1   1       75.02       58.24      1.83 o
  -5   2   1        5.37        8.74      1.19 o
  -4   2   1       16.68       15.09      0.72 o
  -3   2   1      370.79      447.40     16.12 o
  -2   2   1      447.41      476.01     20.03 o
  -1   2   1      160.90      156.05      5.71 o
   0   2   1     1567.08     1524.30     89.02 o
   1   2   1    21856.90    19042.46    828.68 o
   2   2   1        0.34        0.72      0.32 o
   3   2   1       17.26       18.88      1.07 o
   4   2   1       96.52       95.12      5.16 o
   5   2   1       27.52       19.75      2.09 o
  -5   3   1      130.46      114.97      3.28 o
  -4   3   1       19.26       18.16      0.83 o
  -3   3   1       12.75       21.75      0.53 o
  -2   3   1      662.16      664.81     32.99 o
  -1   3   1     2857.77     2490.13     73.88 o
   0   3   1     1023.34      882.85     36.70 o
   1   3   1     6710.47     6178.08    268.97 o
   2   3   1     1376.01     1462.79     71.11 o
   3   3   1      185.47      155.75      9.13 o
   4   3   1       59.55       53.50      2.61 o
   5   3   1       90.16       71.51      2.24 o
  -5   4   1       31.16       33.25      2.19 o
  -4   4   1       57.65       58.13      2.58 o
  -3   4   1      189.14      199.41     10.74 o
  -2   4   1        0.08        1.87      0.38 o
  -1   4   1     1596.62     1503.00     51.11 o
   0   4   1       34.63       27.23      2.01 o
   1   4   1      763.93      695.95     25.29 o
   2   4   1       35.44       36.04      1.51 o
   3   4   1       23.67       22.28      0.96 o
   4   4   1       42.98       51.25      2.64 o
   5   4   1       38.25       35.04      2.59 o
  -5   5   1       89.45       82.82      3.58 o
  -4   5   1       10.15        9.48      0.99 o
  -3   5   1       63.98       67.92      2.66 o
  -2   5   1       81.50       73.83      2.23 o
  -1   5   1      359.83      297.51      9.14 o
   0   5   1       58.73       60.64      2.64 o
   1   5   1      166.72      143.36      3.57 o
   2   5   1      203.97      206.58      7.04 o
   3   5   1      602.46      634.50     30.18 o
   4   5   1       11.55        9.31      0.92 o
   5   5   1        7.37        6.37      1.99 o
  -5   6   1        0.07        3.03      4.28 o
  -4   6   1       65.84       68.91      2.89 o
  -3   6   1      169.43      158.97      4.77 o
  -2   6   1      171.26      200.05      5.99 o
  -1   6   1      133.81      126.75      7.68 o
   0   6   1     1066.12      985.15     38.07 o
   1   6   1      619.29      608.06     25.87 o
   2   6   1       10.98        9.29      0.52 o
   3   6   1       58.96       59.02      1.26 o
   4   6   1      417.68      462.98     24.36 o
   5   6   1      100.57       93.17      4.38 o
  -5   7   1        0.17        4.27      1.89 o
  -4   7   1      354.63      359.99     33.55 o
  -3   7   1      106.95       98.45      3.05 o
  -2   7   1      110.30       94.64      3.82 o
  -1   7   1      441.30      432.00     16.69 o
   0   7   1       97.70      114.50      4.28 o
   1   7   1     2788.66     2715.74     60.20 o
   2   7   1        5.11        5.10      0.49 o
   3   7   1      335.92      328.73     12.79 o
   4   7   1      143.44      148.40      7.56 o
   5   7   1        0.92        0.80      0.99 o
  -5   8   1        7.53       13.65      2.79 o
  -4   8   1      212.66      221.01     12.54 o
  -3   8   1       75.81       67.01      2.42 o
  -2   8   1       11.34        6.44      0.43 o
  -1   8   1      360.19      336.45     14.51 o
   0   8   1      486.76      433.10     14.46 o
   1   8   1       55.92       53.10      1.50 o
   2   8   1       72.08       61.27      3.68 o
   3   8   1      189.95      193.42      7.50 o
   4   8   1        6.72        3.81      0.98 o
   5   8   1        8.67       13.06      7.57 o
  -4   9   1       68.66       64.13      2.04 o
  -3   9   1       40.98       35.53      0.97 o
  -2   9   1      152.12      142.46      5.29 o
  -1   9   1      263.62      288.99     10.15 o
   0   9   1      737.37      714.89     18.23 o
   1   9   1        2.12        3.75      0.35 o
   2   9   1        0.73        1.58      0.52 o
   3   9   1     1144.90     1098.89     27.67 o
   4   9   1        0.76        2.99      1.89 o
  -4  10   1       48.73       48.65      1.76 o
  -3  10   1       10.69       12.57      0.58 o
  -2  10   1      291.43      292.45     13.36 o
  -1  10   1     1765.95     1725.39     73.42 o
   0  10   1        1.44        2.40      0.43 o
   1  10   1      355.21      376.30     15.72 o
   2  10   1       39.83       39.43      1.02 o
   3  10   1       11.33       10.18      0.54 o
   4  10   1      224.33      245.37     10.22 o
  -4  11   1       27.26       21.99      3.19 o
  -3  11   1        9.02       13.58      0.67 o
  -2  11   1     1024.06     1011.45     29.28 o
  -1  11   1       67.39       66.77      2.67 o
   0  11   1        5.21        4.36      1.51 o
   1  11   1       45.23       40.66      1.61 o
   2  11   1      297.62      298.89     11.41 o
   3  11   1       65.77       66.73      2.31 o
   4  11   1       21.92       24.84      4.34 o
  -4  12   1       12.05        9.90      1.19 o
  -3  12   1       14.34       16.09      1.77 o
  -2  12   1       32.38       30.68      1.21 o
  -1  12   1       81.83       93.54      6.38 o
   0  12   1        0.91        0.68      0.92 o
   1  12   1      101.35       81.95      2.25 o
   2  12   1      101.66      100.54      3.19 o
   3  12   1       16.30       15.22      0.76 o
   4  12   1        0.12        4.01      0.78 o
  -4  13   1        4.20        6.07      1.49 o
  -3  13   1        0.59        2.53      0.55 o
  -2  13   1        1.11        0.91      0.86 o
  -1  13   1       16.69       15.08      0.69 o
   0  13   1        0.12        1.76      0.49 o
   1  13   1      123.04      111.12      3.28 o
   2  13   1       20.05       16.94      1.21 o
   3  13   1       12.38       13.47      1.90 o
   4  13   1        1.66        5.54      1.70 o
  -3  14   1        6.83        8.27      1.35 o
  -2  14   1        4.57        2.05      0.83 o
  -1  14   1      261.52      283.54     11.60 o
   0  14   1        6.23        3.47      1.49 o
   1  14   1       13.95       12.02      1.69 o
   2  14   1        0.18        1.79      0.80 o
   3  14   1       68.62       71.41      1.71 o
  -3  15   1        2.58        5.11      1.66 o
  -2  15   1      164.94      176.61      6.95 o
  -1  15   1        0.67        0.77      1.18 o
   0  15   1       26.04       22.80      1.13 o
   1  15   1       20.30       12.44      2.39 o
   2  15   1       12.07       11.15      0.84 o
   3  15   1       43.15       39.75      1.61 o
  -3  16   1       51.59       59.59      4.47 o
  -2  16   1        1.25        2.13      2.71 o
  -1  16   1       45.54       48.20      4.60 o
   0  16   1        3.06        3.61      1.99 o
   1  16   1       92.94       85.82      2.39 o
   2  16   1       42.18       47.91      1.69 o
   3  16   1       38.22       36.13      6.47 o
  -2  17   1        1.11        3.74      0.70 o
  -1  17   1      103.24      111.94      3.68 o
   0  17   1       89.13       80.33      2.39 o
   1  17   1       18.50       24.93      1.27 o
   2  17   1       14.81       19.66      2.39 o
  -2  18   1       17.93       11.35      1.59 o
  -1  18   1       22.23       18.61      5.38 o
   0  18   1        4.16        7.69      2.99 o
   1  18   1        6.78        9.26      0.99 o
   0  19   1        0.36       -0.70      0.70 o
  -4   0   2        4.81        3.58      0.80 o
  -2   0   2       37.72       46.90      2.69 o
   0   0   2     4175.77     4602.78     81.51 o
   2   0   2       22.84       12.79      2.09 o
   4   0   2       49.54       51.50      8.96 o
  -5   1   2        3.03        4.02      0.76 o
  -4   1   2       30.03       23.12      1.82 o
  -3   1   2      786.49      785.24     31.93 o
  -2   1   2        5.75        8.51      0.37 o
  -1   1   2      834.43      698.05     33.65 o
   0   1   2     1195.97     1166.62     99.68 o
   1   1   2     5316.34     5487.89    428.64 o
   2   1   2     1103.91     1079.82     64.51 o
   3   1   2        0.16        3.57      1.35 o
   4   1   2        5.05        7.58      0.95 o
   5   1   2       11.36       10.57      0.99 o
  -5   2   2       15.52       16.95      1.49 o
  -4   2   2        0.96        3.17      1.45 o
  -3   2   2       23.00       27.15      0.98 o
  -2   2   2     1037.18     1134.75     50.31 o
  -1   2   2      989.07      839.95     29.53 o
   0   2   2      387.35      369.27     17.98 o
   1   2   2     7082.61     6196.39    410.46 o
   2   2   2      333.68      353.28     18.95 o
   3   2   2       53.96       47.81      2.72 o
   4   2   2       32.67       28.56      4.22 o
   5   2   2       15.81       18.18      4.48 o
  -5   3   2        2.63       -0.20      1.00 o
  -4   3   2      202.93      190.97     11.04 o
  -3   3   2       23.41       11.76      0.46 o
  -2   3   2       18.15       12.91      0.68 o
  -1   3   2      260.93      221.15     10.49 o
   0   3   2      101.93      108.05      4.50 o
   1   3   2       12.40       14.67      0.67 o
   2   3   2       50.93       40.71      1.52 o
   3   3   2        9.36        9.45      0.41 o
   4   3   2       31.92       25.92      1.01 o
   5   3   2       20.24       20.11      1.59 o
  -5   4   2       14.82       10.35      1.39 o
  -4   4   2       13.21       13.96      0.69 o
  -3   4   2        0.70        1.68      0.89 o
  -2   4   2       40.10       53.47      0.95 o
  -1   4   2      321.42      275.15      9.84 o
   0   4   2      922.71      886.34     46.09 o
   1   4   2     1130.08     1083.64     78.91 o
   2   4   2      195.82      205.92      8.46 o
   3   4   2       35.19       24.91      1.25 o
   4   4   2       24.20       22.24      1.25 o
   5   4   2      559.10      497.12     14.14 o
  -5   5   2        4.20        9.43      4.18 o
  -4   5   2       95.30       89.89      2.39 o
  -3   5   2        4.36        3.88      0.93 o
  -2   5   2      276.64      237.61      7.99 o
  -1   5   2      657.27      575.91     17.84 o
   0   5   2      972.69      886.01     59.99 o
   1   5   2      798.70      762.87     23.54 o
   2   5   2     4136.71     3919.16    164.43 o
   3   5   2      217.18      234.93      8.90 o
   4   5   2      287.81      309.11     13.93 o
   5   5   2       17.54       14.53      1.39 o
  -5   6   2        9.87       10.59      1.13 o
  -4   6   2        4.98        6.90      0.70 o
  -3   6   2        3.84        4.15      0.86 o
  -2   6   2      154.70      165.79      6.18 o
  -1   6   2        6.59        4.90      0.45 o
   0   6   2       78.42       88.63      3.31 o
   1   6   2      181.16      212.11      7.12 o
   2   6   2      153.11      136.26      3.20 o
   3   6   2      268.85      274.55     13.38 o
   4   6   2       82.84       84.42      4.92 o
   5   6   2       34.19       28.07      1.99 o
  -5   7   2        0.11        1.42      3.28 o
  -4   7   2      275.92      292.69     16.92 o
  -3   7   2       26.13       30.05      1.72 o
  -2   7   2      141.65      147.54      6.04 o
  -1   7   2        1.17        2.06      0.52 o
   0   7   2     1080.47     1105.38     38.22 o
   1   7   2     1210.70     1255.36     50.20 o
   2   7   2       65.17       64.30      3.36 o
   3   7   2        0.45       -0.40      0.80 o
   4   7   2      782.28      822.95     49.45 o
   5   7   2       20.62        9.95      1.39 o
  -5   8   2        3.28        1.30      1.19 o
  -4   8   2      143.76      143.78      8.26 o
  -3   8   2       12.23       11.15      1.75 o
  -2   8   2       16.36       14.53      2.16 o
  -1   8   2       39.97       49.47      1.78 o
   0   8   2      867.01      839.97     29.52 o
   1   8   2      294.80      259.14     11.24 o
   2   8   2       16.74       18.60      1.03 o
   3   8   2       53.27       49.03      1.21 o
   4   8   2       22.59       20.35      1.72 o
  -4   9   2        2.06        3.54      2.29 o
  -3   9   2      448.24      435.58     17.61 o
  -2   9   2      142.19      134.34      5.50 o
  -1   9   2        4.85        3.67      0.37 o
   0   9   2      203.41      202.56      5.95 o
   1   9   2      240.73      229.21     11.49 o
   2   9   2      164.52      162.75      4.20 o
   3   9   2       12.20        8.39      0.60 o
   4   9   2        0.68        1.48      0.66 o
  -4  10   2       51.60       50.05      5.87 o
  -3  10   2      250.11      265.28      7.47 o
  -2  10   2      788.38      774.32     37.15 o
  -1  10   2      277.00      268.13     12.69 o
   0  10   2      375.94      336.66     16.15 o
   1  10   2      258.36      253.67      5.15 o
   2  10   2       13.28       16.08      1.01 o
   3  10   2        5.78        7.38      0.57 o
   4  10   2        2.48        4.64      1.25 o
  -4  11   2        7.68        6.54      0.91 o
  -3  11   2        5.39        6.06      1.06 o
  -2  11   2       35.41       36.53      1.15 o
  -1  11   2      166.28      160.28      8.34 o
   0  11   2      368.34      368.86     20.68 o
   1  11   2      105.81       94.40      3.06 o
   2  11   2        8.97       11.86      1.43 o
   3  11   2        2.96        4.36      0.94 o
   4  11   2      101.60      107.86      9.17 o
  -4  12   2       39.29       53.89      2.59 o
  -3  12   2        0.07        0.73      1.03 o
  -2  12   2        4.27        4.55      1.52 o
  -1  12   2        0.08        1.77      1.09 o
   0  12   2      377.64      391.14     17.58 o
   1  12   2      113.24      105.95      2.67 o
   2  12   2      199.44      172.97      3.46 o
   3  12   2        3.82        3.43      0.76 o
   4  12   2        9.41       10.96      1.36 o
  -4  13   2       21.20       20.12      1.27 o
  -3  13   2       52.08       52.63      1.24 o
  -2  13   2       69.35       80.94      4.71 o
  -1  13   2     1088.54     1116.47     55.14 o
   0  13   2        0.48        1.15      1.09 o
   1  13   2       17.82       14.07      1.59 o
   2  13   2       50.42       47.71      2.50 o
   3  13   2       17.43       12.68      1.56 o
  -3  14   2        2.44        4.53      1.35 o
  -2  14   2      154.54      167.08      6.49 o
  -1  14   2        1.68        2.26      0.91 o
   0  14   2       36.92       36.72      1.48 o
   1  14   2       13.06       12.52      1.79 o
   2  14   2        0.34        5.77      1.39 o
   3  14   2      132.70      141.12      4.92 o
  -3  15   2      107.83      109.67      4.08 o
  -2  15   2        0.19        1.87      0.83 o
  -1  15   2        0.23        3.36      2.34 o
   0  15   2       65.94       56.31      3.88 o
   1  15   2       40.23       34.00      1.47 o
   2  15   2       33.61       31.79      1.47 o
   3  15   2        9.58        5.38      3.48 o
  -3  16   2       80.55       85.70      3.40 o
  -2  16   2        6.29        4.50      0.64 o
  -1  16   2      104.81      104.81      3.63 o
   0  16   2       21.08       18.53      2.09 o
   1  16   2        2.73        4.19      0.84 o
   2  16   2        0.07       -0.10      0.70 o
  -2  17   2       18.48       22.73      4.31 o
  -1  17   2        2.44        7.01      1.23 o
   0  17   2       65.66       73.46      2.25 o
   1  17   2        1.31       -0.62      0.62 o
   2  17   2        2.10        1.44      0.81 o
  -1  18   2        4.72        4.93      1.69 o
   0  18   2        8.06        9.79      1.05 o
   1  18   2        1.05        0.96      1.69 o
   0  19   2        7.05       12.93      2.09 o
  -5   0   3      121.13      110.89      3.98 o
  -3   0   3      848.27      991.24    100.00 o
  -1   0   3     1062.11      902.26     22.90 o
   1   0   3       27.25       34.24      1.19 o
   3   0   3      149.50      160.38     22.70 o
   5   0   3       13.19        7.57      1.19 o
  -5   1   3       13.08       18.43      3.28 o
  -4   1   3        7.77        8.93      1.50 o
  -3   1   3        6.41       12.49      0.52 o
  -2   1   3       14.94       10.23      0.79 o
  -1   1   3      325.23      277.57      3.55 o
   0   1   3     3283.94     3130.87    160.90 o
   1   1   3      321.84      397.29      6.01 o
   2   1   3      421.58      450.87     36.51 o
   3   1   3       59.04       52.03      3.76 o
   4   1   3        1.10        1.88      0.58 o
   5   1   3       31.16       28.69      2.06 o
  -5   2   3       13.89       11.96      3.38 o
  -4   2   3        1.29        0.29      2.29 o
  -3   2   3        5.21        6.81      0.42 o
  -2   2   3       45.66       51.19      2.61 o
  -1   2   3      207.41      208.59      8.29 o
   0   2   3     3506.48     3431.34    141.84 o
   1   2   3     1624.78     1777.61     42.57 o
   2   2   3       78.58       87.32      8.79 o
   3   2   3      485.46      501.25     43.93 o
   4   2   3        0.42        0.32      0.72 o
   5   2   3       64.38       62.11      3.99 o
  -5   3   3      114.93      114.08      4.38 o
  -4   3   3        8.77       10.60      1.42 o
  -3   3   3       35.62       43.50      1.28 o
  -2   3   3      591.55      664.17     31.32 o
  -1   3   3        3.88        0.97      0.26 o
   0   3   3      697.81      583.83     23.11 o
   1   3   3     2532.65     2438.92    154.89 o
   2   3   3     1381.94     1426.06    125.03 o
   3   3   3      125.82      123.36      8.47 o
   4   3   3       77.94       78.73      5.14 o
   5   3   3        1.31        0.27      1.81 o
  -5   4   3       22.10       16.52      1.59 o
  -4   4   3        7.56        8.74      1.45 o
  -3   4   3      351.26      396.79     19.44 o
  -2   4   3      223.18      277.43     10.08 o
  -1   4   3      956.30     1012.22     42.74 o
   0   4   3      773.40      729.76     33.13 o
   1   4   3        4.21        9.01      0.95 o
   2   4   3     5219.71     5677.49    381.83 o
   3   4   3        3.94        2.60      0.60 o
   4   4   3       99.94       98.34      8.82 o
   5   4   3       43.88       47.90      2.39 o
  -5   5   3       33.88       31.48      5.38 o
  -4   5   3       51.22       53.77      3.38 o
  -3   5   3      124.70      131.86      4.02 o
  -2   5   3      113.33      100.16      4.27 o
  -1   5   3      261.45      244.44     10.54 o
   0   5   3      849.17      774.94     42.35 o
   1   5   3      470.73      495.50     32.99 o
   2   5   3      270.34      276.59     13.25 o
   3   5   3       11.40        9.26      0.95 o
   4   5   3       41.15       44.18      3.62 o
   5   5   3       82.32       80.64     10.95 o
  -5   6   3        1.86        9.05      1.23 o
  -4   6   3        3.31        1.19      0.70 o
  -3   6   3      471.17      506.21     21.99 o
  -2   6   3       26.52       25.60      1.64 o
  -1   6   3      199.29      165.25      5.97 o
   0   6   3      238.10      265.57     16.26 o
   1   6   3       28.94       45.57      3.38 o
   2   6   3      199.18      178.16     11.07 o
   3   6   3      249.04      251.35     20.92 o
   4   6   3      101.78       98.05      4.77 o
   5   6   3       10.44        3.19      1.19 o
  -5   7   3       35.84       36.43      1.76 o
  -4   7   3        2.71        2.87      0.70 o
  -3   7   3      660.52      669.51     27.64 o
  -2   7   3        1.50        2.86      0.98 o
  -1   7   3        0.24        0.53      0.60 o
   0   7   3        8.76        9.10      0.53 o
   1   7   3       17.92       15.71      0.65 o
   2   7   3        5.19        4.91      1.11 o
   3   7   3      278.65      286.89     18.93 o
   4   7   3        5.45        6.00      0.66 o
   5   7   3        2.39        3.78      1.39 o
  -5   8   3        7.18        7.77      6.37 o
  -4   8   3       73.34       71.51      2.18 o
  -3   8   3       50.22       44.20      2.70 o
  -2   8   3        8.36        9.77      0.89 o
  -1   8   3       98.19      104.83      5.64 o
   0   8   3      638.39      667.45     31.07 o
   1   8   3      423.10      393.60     16.70 o
   2   8   3       47.18       45.48      2.14 o
   3   8   3       47.47       43.79      1.97 o
   4   8   3       88.72       91.02      5.39 o
  -4   9   3        1.40        0.45      2.69 o
  -3   9   3      764.97      797.97     35.87 o
  -2   9   3        7.23        3.95      0.63 o
  -1   9   3      147.54      139.84      7.27 o
   0   9   3       32.55       40.62      1.47 o
   1   9   3      207.32      197.77      5.37 o
   2   9   3       32.28       25.94      0.91 o
   3   9   3        7.78        7.05      0.64 o
   4   9   3        7.81        6.08      1.04 o
  -4  10   3        0.05        0.00      0.99 o
  -3  10   3      341.37      354.47     13.94 o
  -2  10   3       57.31       50.02      2.95 o
  -1  10   3        0.75        1.92      0.66 o
   0  10   3       50.32       51.74      3.30 o
   1  10   3       10.05       14.94      0.64 o
   2  10   3        2.49        4.26      2.65 o
   3  10   3       32.56       22.75      1.30 o
   4  10   3        0.89        1.25      0.62 o
  -4  11   3       60.84       67.50      8.36 o
  -3  11   3        9.90       12.79      1.38 o
  -2  11   3      388.32      403.64     14.62 o
  -1  11   3       12.66       12.72      0.83 o
   0  11   3      116.49      115.91      6.49 o
   1  11   3        1.83        1.29      0.56 o
   2  11   3       79.57       74.12      3.22 o
   3  11   3        0.59        2.14      1.32 o
   4  11   3       16.48       13.36      1.70 o
  -4  12   3       42.47       50.32      1.90 o
  -3  12   3        3.42        4.84      1.00 o
  -2  12   3      260.39      291.62     12.11 o
  -1  12   3     1196.82     1204.11     40.38 o
   0  12   3       51.64       59.76      3.20 o
   1  12   3      137.30      120.64      2.99 o
   2  12   3      121.91      117.88      2.33 o
   3  12   3       24.34       23.57      1.05 o
   4  12   3        8.78       11.00      1.44 o
  -4  13   3        1.51       -0.80      1.19 o
  -3  13   3        0.81        0.76      0.84 o
  -2  13   3       62.63       65.19      1.37 o
  -1  13   3      265.73      284.28     14.96 o
   0  13   3      116.99      127.25      9.77 o
   1  13   3       66.18       53.56      1.69 o
   2  13   3      197.96      153.72      5.06 o
   3  13   3       20.15       14.95      1.36 o
  -3  14   3       63.94       62.84      3.48 o
  -2  14   3       68.59       63.94      4.65 o
  -1  14   3       98.43      107.05      9.98 o
   0  14   3       53.54       40.64      1.47 o
   1  14   3        9.69        6.67      0.80 o
   2  14   3       65.56       62.04      2.24 o
   3  14   3       21.66       22.06      1.04 o
  -3  15   3      181.17      216.47     10.90 o
  -2  15   3       20.86       21.57      1.91 o
  -1  15   3        4.36        4.29      1.76 o
   0  15   3      352.53      362.61      7.39 o
   1  15   3       52.34       47.94      1.69 o
   2  15   3       20.63       13.27      4.28 o
   3  15   3       58.05       45.21      1.76 o
  -3  16   3       83.63       91.31      2.74 o
  -2  16   3        0.00        3.69      2.04 o
  -1  16   3       60.39       61.22      3.40 o
   0  16   3        0.38        8.36      1.79 o
   1  16   3       17.43       13.96      1.05 o
   2  16   3       11.39       15.81      4.38 o
  -2  17   3        2.41        6.24      1.14 o
  -1  17   3      216.61      226.38      8.68 o
   0  17   3        6.14        4.02      3.48 o
   1  17   3       14.36       15.90      2.99 o
   2  17   3        6.85       10.86      1.20 o
  -1  18   3       41.73       36.72      1.79 o
   0  18   3        6.10        3.73      1.49 o
   1  18   3       10.77       13.05      1.13 o
  -4   0   4      297.15      331.97     32.95 o
  -2   0   4      433.08      372.48     25.98 o
   0   0   4     1142.55     1304.62     32.85 o
   2   0   4       98.02      119.85      3.78 o
   4   0   4      110.35      114.87      3.98 o
  -5   1   4        4.39        4.84      0.76 o
  -4   1   4       30.15       32.51      2.94 o
  -3   1   4       17.08       21.60      2.07 o
  -2   1   4       72.56       75.40      3.70 o
  -1   1   4      132.70      113.95      3.39 o
   0   1   4     1937.72     2155.85     36.94 o
   1   1   4     1753.74     1953.45     28.49 o
   2   1   4      289.00      308.56      4.90 o
   3   1   4        0.74        1.62      0.50 o
   4   1   4       82.33       84.92      6.37 o
   5   1   4       21.82       20.35      1.69 o
  -5   2   4       33.82       35.34      4.18 o
  -4   2   4       56.81       62.90      5.58 o
  -3   2   4       24.54       30.37      1.81 o
  -2   2   4     3022.90     3175.32    205.31 o
  -1   2   4       68.55       63.29      1.47 o
   0   2   4      156.14      155.21      7.24 o
   1   2   4      123.72      170.49      2.80 o
   2   2   4       75.39       90.34      1.72 o
   3   2   4      513.78      554.40     54.78 o
   4   2   4       39.22       35.80      3.11 o
   5   2   4        6.51        8.80      6.17 o
  -5   3   4      141.34      128.81      4.78 o
  -4   3   4      202.08      200.08     15.67 o
  -3   3   4       68.33       78.69      4.45 o
  -2   3   4     1639.51     1692.40     69.83 o
  -1   3   4        1.86        0.96      0.24 o
   0   3   4      328.62      309.74     14.13 o
   1   3   4     1128.47     1169.29    106.71 o
   2   3   4       12.06       10.76      0.46 o
   3   3   4       53.78       56.90      4.61 o
   4   3   4       25.11       23.09      1.69 o
   5   3   4       99.28      101.12      2.99 o
  -5   4   4       94.26      104.58      6.17 o
  -4   4   4       39.33       36.35      2.61 o
  -3   4   4      107.43      102.31      6.72 o
  -2   4   4      111.31      130.01      5.76 o
  -1   4   4      278.89      249.67     10.67 o
   0   4   4      123.17      100.17      4.31 o
   1   4   4      758.71      810.78     80.43 o
   2   4   4      348.86      334.52     21.09 o
   3   4   4       18.17       16.98      1.61 o
   4   4   4       14.46       12.73      3.61 o
   5   4   4       77.18       79.49      3.09 o
  -5   5   4      310.68      318.98     24.39 o
  -4   5   4       97.11      104.51      9.16 o
  -3   5   4       13.31       16.34      1.73 o
  -2   5   4     1194.88     1314.84     66.74 o
  -1   5   4      732.05      781.70     35.21 o
   0   5   4      448.64      488.58     28.11 o
   1   5   4      266.34      280.24     21.70 o
   2   5   4     1281.03     1170.28     66.62 o
   3   5   4       91.90       94.60      5.57 o
   4   5   4        3.21        0.98      0.95 o
   5   5   4      186.19      182.22     13.14 o
  -5   6   4       34.99       36.24      4.08 o
  -4   6   4      154.82      160.99     14.04 o
  -3   6   4       31.72       41.11      5.67 o
  -2   6   4      792.48      820.03     34.56 o
  -1   6   4      339.16      390.40     22.28 o
   0   6   4      238.55      255.44     14.83 o
   1   6   4      732.51      787.20     50.69 o
   2   6   4       10.75       12.66      0.64 o
   3   6   4     1706.79     1707.91    125.58 o
   4   6   4       56.56       52.61      3.68 o
   5   6   4       19.04       19.60      1.33 o
  -5   7   4       31.91       34.39      4.18 o
  -4   7   4        3.91        3.87      2.79 o
  -3   7   4       11.55       10.56      0.99 o
  -2   7   4        0.05        0.60      0.89 o
  -1   7   4       36.37       25.35      1.60 o
   0   7   4        3.79        6.04      0.44 o
   1   7   4      337.92      339.79     22.87 o
   2   7   4       22.82       17.17      1.56 o
   3   7   4       74.26       73.50      4.77 o
   4   7   4        9.40        7.67      1.35 o
  -5   8   4        2.58        7.19      1.13 o
  -4   8   4       24.96       26.37      3.19 o
  -3   8   4      108.07      106.54     10.05 o
  -2   8   4      716.60      673.83     30.15 o
  -1   8   4       29.41       22.20      1.02 o
   0   8   4       35.99       50.39      1.99 o
   1   8   4       39.10       33.98      1.30 o
   2   8   4        9.11       13.44      1.76 o
   3   8   4        3.06        3.58      1.97 o
   4   8   4       44.93       37.10      2.97 o
  -4   9   4       36.65       36.50      1.67 o
  -3   9   4        1.76        3.81      0.60 o
  -2   9   4      539.03      548.97     25.97 o
  -1   9   4       16.01       16.36      0.76 o
   0   9   4      100.95       92.91      6.48 o
   1   9   4      215.18      208.85      4.36 o
   2   9   4      299.16      267.86      7.06 o
   3   9   4        0.04       -0.50      0.55 o
   4   9   4       81.05       69.08      6.18 o
  -4  10   4        0.27        3.35      0.91 o
  -3  10   4       41.36       45.40      2.11 o
  -2  10   4       94.90       88.06      3.39 o
  -1  10   4        7.75        8.22      0.66 o
   0  10   4       69.76       67.22      3.37 o
   1  10   4      145.34      153.21      3.38 o
   2  10   4       20.71       17.78      1.11 o
   3  10   4       27.26       19.65      3.25 o
   4  10   4       17.15       15.21      1.80 o
  -4  11   4        5.40        5.89      0.91 o
  -3  11   4       90.83      100.55      5.35 o
  -2  11   4      246.91      261.70     13.08 o
  -1  11   4       13.10       14.70      1.31 o
   0  11   4        0.03        0.27      1.69 o
   1  11   4       32.19       31.37      1.27 o
   2  11   4        4.88        2.24      0.86 o
   3  11   4       28.02       17.26      1.02 o
   4  11   4       16.81       17.38      1.43 o
  -4  12   4      154.76      197.41     22.99 o
  -3  12   4       27.75       27.76      1.85 o
  -2  12   4      478.08      498.20     20.51 o
  -1  12   4      294.64      290.37     14.31 o
   0  12   4       36.02       37.71      2.41 o
   1  12   4       67.03       44.94      1.55 o
   2  12   4       32.94       41.31      1.55 o
   3  12   4        8.57        7.47      1.43 o
   4  12   4        0.70        0.19      1.29 o
  -4  13   4       14.31       11.23      1.29 o
  -3  13   4        1.38        2.02      0.85 o
  -2  13   4      165.19      188.50      6.35 o
  -1  13   4       63.03       66.78      1.80 o
   0  13   4      169.40      160.23     10.64 o
   1  13   4       55.56       48.78      1.76 o
   2  13   4       29.45       21.07      2.49 o
   3  13   4       18.52       14.29      0.84 o
  -3  14   4      167.41      182.67     20.90 o
  -2  14   4      369.23      392.54     22.14 o
  -1  14   4      175.23      206.10     13.76 o
   0  14   4      144.81      146.37      3.45 o
   1  14   4       24.56       13.75      2.19 o
   2  14   4        2.48        1.99      0.70 o
   3  14   4      200.95      177.09     10.15 o
  -3  15   4       79.66       89.59      3.78 o
  -2  15   4       53.54       53.42      3.16 o
  -1  15   4       20.75       25.22      1.94 o
   0  15   4     1275.12     1201.67     47.68 o
   1  15   4       63.13       64.51      1.97 o
   2  15   4       29.19       32.51      1.89 o
   3  15   4       85.13       87.91      2.67 o
  -2  16   4        1.68        3.21      0.61 o
  -1  16   4       13.93       15.77      0.80 o
   0  16   4       36.26       40.22      3.48 o
   1  16   4        0.07        0.82      0.70 o
   2  16   4        0.12       -0.58      0.90 o
  -2  17   4       29.25       28.42      1.28 o
  -1  17   4        7.66       10.26      0.87 o
   0  17   4       45.28       46.82      1.69 o
   1  17   4       69.43       64.57      3.28 o
   2  17   4       14.04       14.74      1.13 o
  -1  18   4       21.46       22.45      2.89 o
   0  18   4       89.92       95.86      2.82 o
   1  18   4        2.75       -0.70      0.70 o
  -5   0   5       36.30       34.64      2.19 o
  -3   0   5       46.98       47.83      4.58 o
  -1   0   5     1114.79     1060.96     60.12 o
   1   0   5     1163.85     1427.65     36.23 o
   3   0   5       89.16       99.54      3.58 o
   5   0   5       31.70       27.87      1.99 o
  -5   1   5      107.30       99.96      2.67 o
  -4   1   5        3.31        1.99      1.64 o
  -3   1   5      308.43      307.25     22.07 o
  -2   1   5       56.18       36.73      2.69 o
  -1   1   5     2367.25     2555.39    139.43 o
   0   1   5      218.10      270.42      4.23 o
   1   1   5      702.60      782.88     11.64 o
   2   1   5      422.94      475.30      9.01 o
   3   1   5       41.18       46.32      1.41 o
   4   1   5      193.93      199.84      4.43 o
   5   1   5        0.96       -0.70      0.70 o
  -5   2   5       50.29       48.61      1.69 o
  -4   2   5       68.05       75.14      3.77 o
  -3   2   5      384.50      430.34     25.34 o
  -2   2   5      126.46      126.85      8.72 o
  -1   2   5      732.34      723.30     20.80 o
   0   2   5      548.71      583.83     45.45 o
   1   2   5       44.85       48.97      1.17 o
   2   2   5        7.71        8.77      0.46 o
   3   2   5      111.01      100.49      2.46 o
   4   2   5       11.16       10.90      3.98 o
   5   2   5       51.26       55.80      6.37 o
  -5   3   5        5.56        1.79      1.19 o
  -4   3   5      263.42      281.60     22.70 o
  -3   3   5       21.56       15.67      0.62 o
  -2   3   5       12.27       20.17      1.24 o
  -1   3   5     1401.69     1279.06     37.96 o
   0   3   5        3.04        2.15      0.41 o
   1   3   5     1464.41     1528.62     22.45 o
   2   3   5       10.54       15.03      0.77 o
   3   3   5        1.88        3.71      1.34 o
   4   3   5       17.12       20.06      2.49 o
   5   3   5        9.32        9.36      2.29 o
  -5   4   5      135.27      145.99     11.85 o
  -4   4   5       24.81       23.63      1.77 o
  -3   4   5       75.43       82.24      5.12 o
  -2   4   5       25.40       14.24      1.34 o
  -1   4   5     1386.42     1398.12     75.63 o
   0   4   5       14.84       18.66      0.57 o
   1   4   5        6.87       10.87      0.62 o
   2   4   5     1732.64     2048.84     30.10 o
   3   4   5       10.24        9.86      0.87 o
   4   4   5       57.02       63.14      7.57 o
   5   4   5      123.27      132.87     13.04 o
  -5   5   5       15.35       16.26      1.13 o
  -4   5   5      131.87      126.00     11.15 o
  -3   5   5      289.19      265.02     19.76 o
  -2   5   5       45.77       44.99      1.85 o
  -1   5   5     3822.06     4130.15    188.76 o
   0   5   5       30.96       28.56      0.80 o
   1   5   5      235.03      215.06     19.01 o
   2   5   5      388.65      471.36     11.47 o
   3   5   5      211.31      230.52      5.03 o
   4   5   5       13.91       12.88      1.72 o
  -5   6   5       43.82       53.25      4.98 o
  -4   6   5      113.36      116.32      9.76 o
  -3   6   5       32.44       33.55      7.07 o
  -2   6   5      470.54      429.70     19.01 o
  -1   6   5        0.55        0.48      0.21 o
   0   6   5       30.79       33.69      2.08 o
   1   6   5      779.68      854.76     50.14 o
   2   6   5       39.84       29.76      1.29 o
   3   6   5      485.39      518.69     17.58 o
   4   6   5        0.09        2.70      0.64 o
  -5   7   5       25.65       21.58      2.09 o
  -4   7   5        1.30        2.50      2.29 o
  -3   7   5       31.40       31.78      6.87 o
  -2   7   5       42.88       35.16      2.21 o
  -1   7   5      310.08      351.89     15.90 o
   0   7   5       93.98       98.63      5.11 o
   1   7   5       59.64       68.39      4.31 o
   2   7   5      441.07      409.78     28.77 o
   3   7   5      489.83      484.80     16.51 o
   4   7   5       31.39       26.24      1.89 o
  -4   8   5        5.58        5.80      0.84 o
  -3   8   5       76.26       77.47     12.74 o
  -2   8   5      296.08      291.37     14.20 o
  -1   8   5       17.21       16.18      0.88 o
   0   8   5       36.11       52.75      2.35 o
   1   8   5      170.73      164.09      7.61 o
   2   8   5      152.68      158.38      3.52 o
   3   8   5      403.55      444.67     14.43 o
   4   8   5      636.61      659.47     40.71 o
  -4   9   5       26.13       26.12      1.89 o
  -3   9   5       83.30       91.95     10.15 o
  -2   9   5       11.64       14.93      0.57 o
  -1   9   5      386.33      387.22     16.95 o
   0   9   5       10.77       13.74      0.89 o
   1   9   5        1.01        3.58      0.56 o
   2   9   5       70.18       71.01      2.04 o
   3   9   5       34.04       31.10      1.33 o
   4   9   5       59.11       58.91      5.07 o
  -4  10   5        5.44        6.27      0.99 o
  -3  10   5        5.17        4.35      2.09 o
  -2  10   5        0.71        2.36      0.91 o
  -1  10   5      189.46      186.07      7.76 o
   0  10   5       10.95       11.18      1.19 o
   1  10   5       31.96       31.77      3.68 o
   2  10   5       41.31       35.62      1.69 o
   3  10   5       18.42       15.10      4.98 o
   4  10   5        2.74        6.74      0.91 o
  -4  11   5        0.00       -1.19      1.19 o
  -3  11   5       46.14       42.40      6.37 o
  -2  11   5      183.53      199.14      7.40 o
  -1  11   5        1.43        2.15      0.72 o
   0  11   5        0.29        1.50      1.86 o
   1  11   5      105.40       85.61      2.32 o
   2  11   5      143.84      123.39      3.02 o
   3  11   5        0.03        1.24      0.90 o
   4  11   5        0.00        1.31      2.69 o
  -4  12   5        1.85        4.66      1.10 o
  -3  12   5        9.47       13.05      1.05 o
  -2  12   5      451.07      474.62     16.81 o
  -1  12   5      891.34      903.50     38.30 o
   0  12   5       32.02       30.04      3.05 o
   1  12   5      272.13      256.30      5.42 o
   2  12   5       33.86       20.51      1.13 o
   3  12   5      133.93      127.86      3.31 o
  -3  13   5      143.33      169.41     12.34 o
  -2  13   5      109.95      110.10      4.00 o
  -1  13   5       81.12       85.15      7.16 o
   0  13   5       91.14       79.12      4.88 o
   1  13   5      165.17      140.84      9.76 o
   2  13   5        0.06        0.55      0.62 o
   3  13   5        5.94        7.16      1.79 o
  -3  14   5       47.24       62.67      8.16 o
  -2  14   5      288.15      301.91     14.10 o
  -1  14   5      462.25      510.26     37.17 o
   0  14   5      264.83      272.83      9.95 o
   1  14   5        0.49       -0.70      1.29 o
   2  14   5       17.34       16.30      1.13 o
   3  14   5       13.12       10.48      2.59 o
  -3  15   5      466.28      618.76     17.52 o
  -2  15   5       12.56       12.42      1.61 o
  -1  15   5        0.04        0.80      0.75 o
   0  15   5        9.31        9.48      3.78 o
   1  15   5      225.56      204.99      4.65 o
   2  15   5        0.24        8.76      1.59 o
  -2  16   5        9.18       13.60      3.51 o
  -1  16   5       15.22       15.74      1.03 o
   0  16   5      148.52      164.60      4.01 o
   1  16   5       75.23       72.20      3.19 o
   2  16   5        1.47        2.77      0.91 o
  -2  17   5        0.50       -0.34      0.76 o
  -1  17   5        2.40        1.65      0.96 o
   0  17   5        0.46       -0.33      1.39 o
   1  17   5      565.64      593.09     12.34 o
  -1  18   5       36.84       46.06      6.17 o
   0  18   5       14.12       14.15      1.13 o
   1  18   5       22.64       23.16      5.87 o
  -4   0   6      264.79      282.44     33.25 o
  -2   0   6      474.93      437.20     11.75 o
   0   0   6      949.18     1122.05     36.33 o
   2   0   6       73.09       71.27      2.59 o
   4   0   6        1.35        0.20      1.00 o
  -5   1   6       33.71       30.69      1.81 o
  -4   1   6      282.40      317.91     25.26 o
  -3   1   6      398.60      412.08     30.66 o
  -2   1   6       62.62       59.48      1.69 o
  -1   1   6        3.28        5.03      0.30 o
   0   1   6     2070.77     2343.38     66.29 o
   1   1   6        7.03       11.99      0.46 o
   2   1   6      225.97      239.75      4.86 o
   3   1   6       29.86       33.23      2.29 o
   4   1   6      260.21      269.67      5.77 o
   5   1   6       54.53       46.47      3.48 o
  -5   2   6       33.05       34.09      2.69 o
  -4   2   6       14.42       15.83      1.67 o
  -3   2   6       11.95       14.11      1.13 o
  -2   2   6      275.50      276.53      8.36 o
  -1   2   6      653.12      609.39     10.08 o
   0   2   6       92.64      138.48      2.27 o
   1   2   6       27.16       38.02      1.27 o
   2   2   6      938.71     1114.73     35.32 o
   3   2   6      491.87      572.48     10.98 o
   4   2   6        5.43        4.88      0.76 o
   5   2   6       49.77       43.21      7.27 o
  -5   3   6       16.69       18.52      1.79 o
  -4   3   6      483.70      484.87     33.48 o
  -3   3   6        8.43       10.06      2.18 o
  -2   3   6       60.54       58.90      3.84 o
  -1   3   6      401.84      426.78      7.79 o
   0   3   6     1045.98     1012.43     70.75 o
   1   3   6       67.48       64.54      1.30 o
   2   3   6       10.77        9.31      0.49 o
   3   3   6       17.99       21.46      1.49 o
   4   3   6        8.43       12.47      3.78 o
  -5   4   6      408.14      448.88     60.82 o
  -4   4   6       17.92       21.26      0.93 o
  -3   4   6       76.95       91.39      8.36 o
  -2   4   6      333.81      379.98     18.29 o
  -1   4   6      303.00      307.75      8.45 o
   0   4   6      488.09      433.52     17.76 o
   1   4   6        3.80        4.75      1.09 o
   2   4   6      339.90      375.39      5.97 o
   3   4   6      174.43      181.38      4.08 o
   4   4   6       38.83       43.97      5.28 o
  -5   5   6       96.52      114.69     11.25 o
  -4   5   6       19.46       14.88      2.79 o
  -3   5   6       32.61       41.91      4.34 o
  -2   5   6        3.01        4.50      0.41 o
  -1   5   6      806.48      835.22     44.10 o
   0   5   6        1.44        1.48      0.92 o
   1   5   6       11.49       17.45      1.89 o
   2   5   6      144.40      167.87      3.43 o
   3   5   6       70.56       71.05      2.04 o
   4   5   6        0.14       -0.80      0.80 o
  -5   6   6       13.08        9.15      3.68 o
  -4   6   6       12.09       11.09      0.84 o
  -3   6   6        2.56       -0.63      1.19 o
  -2   6   6        5.29        5.54      0.57 o
  -1   6   6      245.44      282.98     18.03 o
   0   6   6       21.32       20.82      0.57 o
   1   6   6       78.69       74.08      3.47 o
   2   6   6        0.22        1.41      0.41 o
   3   6   6      296.94      327.74     12.47 o
   4   6   6       89.82       91.41      6.75 o
  -5   7   6        8.16       10.03      6.27 o
  -4   7   6       26.02       19.13      1.49 o
  -3   7   6       98.96       78.83      9.76 o
  -2   7   6      170.24      155.08      9.08 o
  -1   7   6        0.36        3.42      0.84 o
   0   7   6     2632.06     2698.80    124.19 o
   1   7   6       79.70       97.26      5.29 o
   2   7   6        7.77       10.14      1.19 o
   3   7   6      221.75      233.52     11.27 o
   4   7   6       86.48       79.52      2.84 o
  -4   8   6       70.72       64.48      9.85 o
  -3   8   6      189.49      179.63     12.64 o
  -2   8   6      290.70      319.26     13.07 o
  -1   8   6        0.34        0.58      0.32 o
   0   8   6      203.05      228.87     11.64 o
   1   8   6      153.16      147.16      5.29 o
   2   8   6      246.24      245.95     13.54 o
   3   8   6        0.57        1.04      1.42 o
   4   8   6      302.42      313.94      9.62 o
  -4   9   6        3.91        2.79      0.84 o
  -3   9   6        0.01       -0.70      0.70 o
  -2   9   6      100.72       95.84      5.26 o
  -1   9   6       63.56       67.16      4.73 o
   0   9   6      236.15      208.69     13.78 o
   1   9   6       20.57       15.35      1.65 o
   2   9   6       23.87       23.17      3.98 o
   3   9   6      216.34      218.14     17.42 o
   4   9   6        0.00        2.78      0.86 o
  -4  10   6        5.04        4.71      1.39 o
  -3  10   6       11.86       15.77      3.28 o
  -2  10   6       11.09       11.53      0.55 o
  -1  10   6      874.06      858.18     46.78 o
   0  10   6      593.14      566.45     32.69 o
   1  10   6       77.65       79.65      2.29 o
   2  10   6      487.85      402.73      8.02 o
   3  10   6       18.28       13.41      1.00 o
   4  10   6      275.89      290.73     10.22 o
  -4  11   6        1.02       -0.70      0.70 o
  -3  11   6        4.28        5.38      0.99 o
  -2  11   6      299.71      324.21     17.41 o
  -1  11   6      215.23      227.94      9.48 o
   0  11   6       86.01       98.10      4.73 o
   1  11   6       55.10       47.37      2.99 o
   2  11   6        0.63        1.46      1.19 o
   3  11   6       15.50       14.21      1.69 o
  -4  12   6       26.41       25.58      5.08 o
  -3  12   6       37.79       44.25      4.88 o
  -2  12   6      385.60      415.36     20.91 o
  -1  12   6      324.97      333.42     14.18 o
   0  12   6       12.49       13.18      1.75 o
   1  12   6        8.11        6.93      0.76 o
   2  12   6       61.74       45.41      1.61 o
   3  12   6       11.29       10.77      2.99 o
  -3  13   6      129.54      140.55     20.61 o
  -2  13   6      462.96      482.79     16.64 o
  -1  13   6      556.49      581.78     28.17 o
   0  13   6       53.90       46.69      1.55 o
   1  13   6       78.31       54.55      4.48 o
   2  13   6       10.35        5.75      1.59 o
   3  13   6        4.56        9.75      3.98 o
  -3  14   6        9.93       11.99      1.05 o
  -2  14   6       16.92       16.30      1.31 o
  -1  14   6       20.64       22.28      2.25 o
   0  14   6       52.87       55.66      1.83 o
   1  14   6        9.75        9.85      1.47 o
   2  14   6       35.84       33.77      1.41 o
   3  14   6        0.59        4.36      1.69 o
  -3  15   6       66.09       87.80      3.78 o
  -2  15   6       15.17       21.64      2.97 o
  -1  15   6        3.24        4.03      0.95 o
   0  15   6      317.58      334.93      6.97 o
   1  15   6        6.85        8.43      0.99 o
   2  15   6        7.69        9.14      1.99 o
  -2  16   6        6.83       12.36      1.79 o
  -1  16   6       15.04       18.21      4.06 o
   0  16   6       33.31       32.53      1.59 o
   1  16   6      135.63      130.83      3.51 o
   2  16   6       26.72       26.01      3.09 o
  -2  17   6       95.82      136.49      8.36 o
  -1  17   6        7.71        9.03      2.19 o
   0  17   6       25.68       29.93      2.49 o
   1  17   6       59.38       60.50      2.29 o
   0  18   6       14.88       13.89      1.13 o
  -5   0   7       62.23       53.55      2.59 o
  -3   0   7       38.20       45.82      4.88 o
  -1   0   7      187.51      183.60     16.23 o
   1   0   7      392.26      426.44     11.35 o
   3   0   7      318.65      349.20      9.95 o
  -5   1   7      137.94      136.98      5.77 o
  -4   1   7       17.94       21.70      0.80 o
  -3   1   7      752.97      741.20     54.67 o
  -2   1   7      632.34      558.43     10.49 o
  -1   1   7      581.47      612.88     26.09 o
   0   1   7      494.01      591.89      7.72 o
   1   1   7       78.11      106.02      3.78 o
   2   1   7       14.86       14.89      0.90 o
   3   1   7       52.96       52.06      1.69 o
   4   1   7       93.77       89.23      3.68 o
  -5   2   7        6.14        5.23      3.28 o
  -4   2   7      217.74      233.27     18.56 o
  -3   2   7      123.25      124.84      8.31 o
  -2   2   7        3.33        5.26      1.09 o
  -1   2   7      980.08     1028.22     41.84 o
   0   2   7       80.23      111.68      1.69 o
   1   2   7      206.72      210.93      3.49 o
   2   2   7       22.84       34.48      1.04 o
   3   2   7      210.54      229.50      4.86 o
   4   2   7       21.22       13.74      1.14 o
  -5   3   7        4.27        5.67      0.81 o
  -4   3   7      177.62      184.25     12.79 o
  -3   3   7       47.17       44.51      2.46 o
  -2   3   7        6.06        3.21      0.84 o
  -1   3   7       42.20       29.37      0.95 o
   0   3   7      483.19      539.12     19.80 o
   1   3   7        0.40        0.08      0.72 o
   2   3   7        6.39        7.65      0.46 o
   3   3   7       22.74       22.40      1.19 o
   4   3   7        4.98        8.40      1.02 o
  -5   4   7        0.38        1.79      1.39 o
  -4   4   7       16.97       16.03      1.76 o
  -3   4   7       38.30       38.19      1.11 o
  -2   4   7       43.34       63.82      5.42 o
  -1   4   7      173.69      170.57      4.81 o
   0   4   7       45.62       46.65      2.90 o
   1   4   7      142.41      154.89      4.22 o
   2   4   7      138.69      151.98      3.45 o
   3   4   7       67.08       73.02      1.72 o
   4   4   7       73.72       74.90      2.25 o
  -5   5   7      161.55      172.71     19.61 o
  -4   5   7        7.08        7.18      0.90 o
  -3   5   7       18.67       22.96      3.72 o
  -2   5   7       11.57       10.23      1.10 o
  -1   5   7      256.28      246.24      6.87 o
   0   5   7       29.45       23.71      1.59 o
   1   5   7      143.33      129.01      4.98 o
   2   5   7       46.34       47.14      1.15 o
   3   5   7      271.92      301.51      8.24 o
   4   5   7        0.05       -0.09      1.00 o
  -5   6   7      143.06      162.98     20.01 o
  -4   6   7       34.00       28.69      3.88 o
  -3   6   7      190.23      193.48     23.39 o
  -2   6   7      212.49      235.85     15.89 o
  -1   6   7      132.20      105.33      6.07 o
   0   6   7      112.65      130.80      2.82 o
   1   6   7       91.53       88.64      4.68 o
   2   6   7        9.57        8.21      0.57 o
   3   6   7        0.03       -0.46      0.46 o
   4   6   7       13.60       11.82      2.74 o
  -4   7   7        1.88        2.09      0.81 o
  -3   7   7       72.34       54.03      8.16 o
  -2   7   7       23.07       20.23      2.09 o
  -1   7   7      104.49      110.13      5.04 o
   0   7   7      176.65      191.14     10.09 o
   1   7   7      527.44      477.04     25.05 o
   2   7   7        0.39        1.09      1.15 o
   3   7   7        3.72        1.90      1.01 o
   4   7   7       52.22       45.94      4.07 o
  -4   8   7       27.47       26.20      2.29 o
  -3   8   7        3.65        3.01      1.49 o
  -2   8   7       51.09       72.34      4.58 o
  -1   8   7       18.10       16.56      0.58 o
   0   8   7      396.22      389.86     23.49 o
   1   8   7      227.39      206.02     10.75 o
   2   8   7        5.37        7.81      0.71 o
   3   8   7       31.76       30.19      1.14 o
   4   8   7       31.40       23.78      1.03 o
  -4   9   7        0.21        2.29      3.19 o
  -3   9   7      173.95      170.27     11.25 o
  -2   9   7       88.37       63.71      3.57 o
  -1   9   7      103.75       91.22      4.60 o
   0   9   7      358.57      391.61     21.98 o
   1   9   7      358.45      370.83     16.73 o
   2   9   7        5.59        3.45      0.76 o
   3   9   7        2.31        3.80      1.36 o
   4   9   7      318.19      297.95     14.38 o
  -4  10   7       11.61       10.88      1.10 o
  -3  10   7      114.78      120.36     11.95 o
  -2  10   7       58.61       54.83      5.60 o
  -1  10   7     1028.34     1046.76     54.47 o
   0  10   7      645.96      630.07     42.46 o
   1  10   7       58.28       63.64      3.38 o
   2  10   7       10.43        8.01      0.84 o
   3  10   7       72.79       66.99      5.19 o
  -4  11   7      105.39      110.38      9.85 o
  -3  11   7       72.34       62.97     11.05 o
  -2  11   7      125.29      144.57      7.09 o
  -1  11   7      505.57      517.82     26.84 o
   0  11   7      223.26      226.97     14.37 o
   1  11   7        3.98        2.10      0.80 o
   2  11   7      159.01      129.53      3.24 o
   3  11   7       46.57       47.25      4.43 o
  -4  12   7        5.97       10.68      2.09 o
  -3  12   7        0.11        0.15      0.90 o
  -2  12   7       99.38      107.38      8.00 o
  -1  12   7        0.01        0.70      0.92 o
   0  12   7       22.38       24.37      2.09 o
   1  12   7        4.22        7.17      1.99 o
   2  12   7       43.48       35.11      4.68 o
   3  12   7        6.07        4.34      0.99 o
  -3  13   7        2.56        8.49      1.29 o
  -2  13   7      144.51      158.15     14.05 o
  -1  13   7        0.24       -0.60      1.19 o
   0  13   7      238.97      220.59      4.79 o
   1  13   7       27.98       27.98      1.27 o
   2  13   7       10.89        5.67      1.79 o
   3  13   7        9.31        8.89      1.89 o
  -3  14   7       15.95       17.17      3.58 o
  -2  14   7      145.27      174.39     12.64 o
  -1  14   7       97.18      104.91      7.27 o
   0  14   7        2.72        4.19      0.70 o
   1  14   7       47.58       48.64      1.83 o
   2  14   7       21.17       18.65      1.19 o
  -2  15   7        3.46       -1.19      1.19 o
  -1  15   7        8.23        6.80      0.69 o
   0  15   7      202.66      199.69      4.50 o
   1  15   7        6.50        4.24      1.59 o
   2  15   7        5.14        3.06      1.99 o
  -2  16   7      114.91      157.88      5.57 o
  -1  16   7        0.34        5.67      1.79 o
   0  16   7       52.03       51.31      3.68 o
   1  16   7       25.10       26.60      1.27 o
  -1  17   7        0.05       -0.72      1.89 o
   0  17   7       20.20       12.19      1.05 o
   1  17   7      282.14      282.07      7.86 o
  -4   0   8       16.22       15.57      0.99 o
  -2   0   8      161.69      132.39      4.38 o
   0   0   8     2594.48     2936.23     94.87 o
   2   0   8        1.02       -0.20      1.00 o
   4   0   8      335.97      360.35     10.55 o
  -5   1   8        2.80        2.09      0.99 o
  -4   1   8      522.21      582.75     39.20 o
  -3   1   8       53.31       64.83      6.13 o
  -2   1   8      484.65      396.75      8.06 o
  -1   1   8      140.08      176.14      5.24 o
   0   1   8      100.04      131.83      3.20 o
   1   1   8      805.08      965.02     23.89 o
   2   1   8       33.78       39.02      1.27 o
   3   1   8       18.90       15.91      1.99 o
   4   1   8        7.72        6.37      1.39 o
  -5   2   8        1.13        3.30      1.69 o
  -4   2   8      178.81      192.26     10.83 o
  -3   2   8       11.23       13.85      0.78 o
  -2   2   8       32.36       35.96      1.27 o
  -1   2   8        0.22        2.43      0.82 o
   0   2   8      360.20      415.22      7.02 o
   1   2   8        6.79        2.98      0.56 o
   2   2   8       17.71       14.71      1.09 o
   3   2   8       47.62       50.47      1.69 o
   4   2   8        0.36       -1.50      1.79 o
  -5   3   8      125.20      135.31     13.94 o
  -4   3   8      894.41      950.86     72.22 o
  -3   3   8       16.18       11.47      1.94 o
  -2   3   8      216.10      190.97      4.28 o
  -1   3   8      469.36      518.23     20.37 o
   0   3   8     1570.61     1692.98     30.32 o
   1   3   8        0.10        0.66      1.02 o
   2   3   8       29.11       36.73      3.19 o
   3   3   8        4.22        5.78      0.70 o
   4   3   8      112.19      114.46      3.20 o
  -5   4   8        4.07        8.63      3.48 o
  -4   4   8       67.45       79.27      9.85 o
  -3   4   8       19.17       22.33      3.34 o
  -2   4   8        1.25        1.42      0.74 o
  -1   4   8        0.47        0.93      0.43 o
   0   4   8        5.75        5.75      1.20 o
   1   4   8      152.27      153.66      2.68 o
   2   4   8        8.12       10.58      0.70 o
   3   4   8        4.65        5.82      1.47 o
   4   4   8        0.10        4.58      1.19 o
  -5   5   8       11.39        9.00      0.99 o
  -4   5   8       69.88       69.31     10.05 o
  -3   5   8      118.25      114.80     11.15 o
  -2   5   8        2.56       10.95      2.02 o
  -1   5   8      101.79      100.87      3.79 o
   0   5   8      179.81      169.35      7.76 o
   1   5   8       17.77       18.13      1.26 o
   2   5   8      165.36      187.01      4.11 o
   3   5   8        5.29        6.95      0.66 o
   4   5   8        0.84        1.21      1.69 o
  -4   6   8       25.53       19.69      4.58 o
  -3   6   8       13.23       13.18      2.99 o
  -2   6   8        0.01        1.39      0.56 o
  -1   6   8       24.73       31.17      1.92 o
   0   6   8        0.44        1.07      0.91 o
   1   6   8       10.86       10.42      0.58 o
   2   6   8       13.57       13.75      0.94 o
   3   6   8       14.07       18.07      3.37 o
   4   6   8       66.96       64.90      2.49 o
  -4   7   8       31.00       38.63      3.38 o
  -3   7   8        4.72        3.47      0.69 o
  -2   7   8      242.93      236.01     28.77 o
  -1   7   8      110.43      110.61      4.77 o
   0   7   8       35.66       42.52      3.85 o
   1   7   8      250.79      240.97      9.73 o
   2   7   8        0.00       -0.20      0.56 o
   3   7   8        0.02        2.05      0.72 o
   4   7   8       69.10       76.06      5.72 o
  -4   8   8       20.56       19.78      2.09 o
  -3   8   8       25.59       36.79      2.39 o
  -2   8   8       18.25       17.53      3.88 o
  -1   8   8       17.22       23.83      1.39 o
   0   8   8      311.35      305.25     17.66 o
   1   8   8     1158.66     1119.88     61.42 o
   2   8   8       34.03       35.56      1.13 o
   3   8   8      169.22      159.50      6.75 o
   4   8   8       17.62       16.27      0.95 o
  -4   9   8       64.87       68.28      2.49 o
  -3   9   8      117.03      121.60     14.04 o
  -2   9   8      458.12      453.52     65.50 o
  -1   9   8       98.32       99.62      6.35 o
   0   9   8      320.65      329.97     19.94 o
   1   9   8       29.71       27.54      0.91 o
   2   9   8        0.42        0.72      1.89 o
   3   9   8      115.10      113.85      3.76 o
  -4  10   8      115.74      126.96     18.42 o
  -3  10   8       30.17       23.32      3.98 o
  -2  10   8      171.33      174.45     22.70 o
  -1  10   8       63.09       69.02      3.49 o
   0  10   8       45.29       39.05      3.51 o
   1  10   8       31.86       29.17      2.19 o
   2  10   8       13.95       12.10      0.99 o
   3  10   8        9.00       10.05      0.72 o
  -4  11   8       46.38       41.36     10.65 o
  -3  11   8        5.52        3.47      0.76 o
  -2  11   8       31.03       31.48      5.08 o
  -1  11   8      679.58      672.35     37.42 o
   0  11   8        0.10        2.34      1.01 o
   1  11   8       94.11       81.18      7.57 o
   2  11   8       51.23       45.56      1.67 o
   3  11   8       11.32       11.67      2.32 o
  -3  12   8       34.02       32.51      6.27 o
  -2  12   8       93.21       93.66     12.94 o
  -1  12   8        6.42        8.31      1.21 o
   0  12   8        0.02       -0.30      0.84 o
   1  12   8        9.69       10.80      0.91 o
   2  12   8       56.65       54.11      1.83 o
   3  12   8       61.31       58.48      5.78 o
  -3  13   8       13.16       11.99      1.49 o
  -2  13   8      118.50      120.86     12.74 o
  -1  13   8       78.64       79.99      5.15 o
   0  13   8        1.12        1.18      0.76 o
   1  13   8        1.04        0.24      2.29 o
   2  13   8        0.60       -0.72      1.59 o
  -3  14   8        2.41        6.77      0.96 o
  -2  14   8        1.46        4.38      1.19 o
  -1  14   8        2.07        1.79      1.64 o
   0  14   8        5.29        4.88      2.19 o
   1  14   8       86.14       86.01      2.53 o
   2  14   8       24.18       26.11      1.33 o
  -2  15   8        9.47       12.14      1.59 o
  -1  15   8       68.29       76.44      4.27 o
   0  15   8       36.72       35.65      2.59 o
   1  15   8       13.79        9.94      6.07 o
   2  15   8       55.55       51.46      3.68 o
  -1  16   8       36.56       42.99      8.46 o
   0  16   8        8.55       14.98      2.99 o
   1  16   8      197.45      223.54      5.14 o
  -1  17   8        5.12        9.48      2.39 o
   0  17   8      318.65      379.41      8.02 o
  -5   0   9        0.44        1.59      1.19 o
  -3   0   9     2965.17     2705.40     68.88 o
  -1   0   9       93.72      106.98     10.85 o
   1   0   9     1881.98     2112.32     53.75 o
   3   0   9        2.38        7.37      1.19 o
  -5   1   9        5.21        7.25      2.49 o
  -4   1   9       90.60       96.72      6.29 o
  -3   1   9     1499.42     1471.12    130.04 o
  -2   1   9      132.13      122.41      4.58 o
  -1   1   9      147.45      164.66      4.66 o
   0   1   9       56.95       66.73      2.14 o
   1   1   9       93.75       85.61      3.68 o
   2   1   9       13.20       13.14      0.76 o
   3   1   9       35.66       32.05      1.53 o
   4   1   9        0.59        0.10      0.70 o
  -5   2   9        0.03        0.93      0.69 o
  -4   2   9       65.36       64.75      2.86 o
  -3   2   9        0.15        0.00      0.48 o
  -2   2   9      386.29      350.97      9.46 o
  -1   2   9       67.05       63.78      2.06 o
   0   2   9       15.32       14.69      0.78 o
   1   2   9      303.91      355.55     12.30 o
   2   2   9       68.06       71.99      1.97 o
   3   2   9       12.51       12.32      0.91 o
   4   2   9        4.66        3.23      2.69 o
  -5   3   9       78.28       79.94      9.76 o
  -4   3   9        0.28        0.47      0.91 o
  -3   3   9      162.89      171.73     15.51 o
  -2   3   9      217.91      220.74      4.58 o
  -1   3   9      487.21      484.18     21.00 o
   0   3   9      402.82      451.07      9.69 o
   1   3   9       80.26       67.31      1.45 o
   2   3   9       71.54       79.09      1.86 o
   3   3   9       23.57       27.23      3.28 o
   4   3   9       20.93       25.96      5.18 o
  -4   4   9       78.86       80.65      5.08 o
  -3   4   9      200.91      199.37     17.99 o
  -2   4   9      134.04      127.01      2.88 o
  -1   4   9       24.34       23.89      0.50 o
   0   4   9      120.83      133.66      4.48 o
   1   4   9      307.33      323.18      6.15 o
   2   4   9       43.51       39.67      1.47 o
   3   4   9        3.01        0.20      1.99 o
   4   4   9        5.04        2.97      2.99 o
  -4   5   9       11.34       11.78      2.89 o
  -3   5   9      104.11       95.09      7.72 o
  -2   5   9       27.32       19.55      1.35 o
  -1   5   9      163.89      147.23      3.56 o
   0   5   9       10.76        9.75      1.06 o
   1   5   9       44.22       41.24      1.15 o
   2   5   9      399.26      415.94      9.28 o
   3   5   9       46.91       52.04      1.45 o
   4   5   9        4.82        4.38      1.19 o
  -4   6   9       74.57       76.11      6.47 o
  -3   6   9       77.42       69.86      5.87 o
  -2   6   9      110.67       99.79      6.16 o
  -1   6   9      270.17      277.45      7.21 o
   0   6   9       68.00       70.21      3.72 o
   1   6   9      160.79      172.20      6.55 o
   2   6   9      579.95      621.24     32.03 o
   3   6   9       78.01       81.41      5.26 o
   4   6   9       40.83       33.99      1.99 o
  -4   7   9        6.67        7.70      2.19 o
  -3   7   9       11.19       10.61      1.99 o
  -2   7   9       22.95       24.80      5.77 o
  -1   7   9      142.97      161.77      8.11 o
   0   7   9      525.10      500.75     22.84 o
   1   7   9      250.21      242.86      6.53 o
   2   7   9        3.44        2.98      0.44 o
   3   7   9       31.58       29.06      3.47 o
   4   7   9       51.35       49.18      4.50 o
  -4   8   9       22.74       20.70      2.39 o
  -3   8   9      175.21      163.84     21.80 o
  -2   8   9        0.70        0.64      2.09 o
  -1   8   9      242.47      245.74     14.20 o
   0   8   9      180.57      197.25     12.40 o
   1   8   9       46.81       44.50      1.95 o
   2   8   9      162.00      166.07      5.71 o
   3   8   9       63.50       64.05      1.87 o
  -4   9   9       17.30       21.18      6.07 o
  -3   9   9       78.63       78.01      7.47 o
  -2   9   9       25.55       20.86      2.39 o
  -1   9   9       40.58       38.06      2.30 o
   0   9   9     1043.35     1013.07     63.51 o
   1   9   9       45.56       40.06      1.11 o
   2   9   9        9.56        8.11      1.14 o
   3   9   9       20.73       17.02      1.06 o
  -4  10   9        6.39        1.48      0.76 o
  -3  10   9       42.32       44.48     11.45 o
  -2  10   9       29.58       22.53      1.19 o
  -1  10   9      473.67      470.22     28.07 o
   0  10   9       31.84       28.19      1.03 o
   1  10   9      178.44      166.55      8.86 o
   2  10   9       64.89       58.59      1.97 o
   3  10   9       11.10       10.96      0.99 o
  -3  11   9       13.50       12.50      1.05 o
  -2  11   9       73.67       71.66     14.14 o
  -1  11   9      174.42      166.03     11.09 o
   0  11   9      135.02      120.96      2.37 o
   1  11   9        1.79        0.24      0.70 o
   2  11   9      217.96      211.30      4.92 o
   3  11   9       23.95       16.25      1.20 o
  -3  12   9       45.48       41.27      4.18 o
  -2  12   9      152.08      154.00     24.49 o
  -1  12   9      268.81      265.15     14.85 o
   0  12   9        1.25        0.38      1.09 o
   1  12   9        7.70        5.15      1.69 o
   2  12   9       12.78       12.56      1.39 o
   3  12   9       20.63       29.05      3.23 o
  -3  13   9       22.66       24.47      8.36 o
  -2  13   9       35.46       31.29      2.49 o
  -1  13   9       53.61       51.10      2.88 o
   0  13   9      161.28      158.23      7.27 o
   1  13   9        0.30        3.19      1.19 o
   2  13   9        3.93        2.39      0.84 o
  -2  14   9        2.76        2.59      1.59 o
  -1  14   9        4.05        5.91      0.61 o
   0  14   9        3.89        3.95      0.80 o
   1  14   9      142.02      149.27      3.66 o
   2  14   9       56.22       51.65      5.28 o
  -2  15   9       29.25       25.28      1.79 o
  -1  15   9        0.70        6.04      3.48 o
   0  15   9       58.89       62.45      2.99 o
   1  15   9       37.86       41.57      1.76 o
  -1  16   9        3.05        4.79      0.96 o
   0  16   9        0.05        1.69      0.84 o
  -4   0  10        9.02       12.92      4.28 o
  -2   0  10        0.53       -0.20      0.60 o
   0   0  10        3.19        4.80      1.49 o
   2   0  10        0.12       -0.40      0.60 o
   4   0  10        1.34        0.20      1.00 o
  -4   1  10      161.12      184.76     10.72 o
  -3   1  10        9.92        8.57      0.84 o
  -2   1  10      386.09      358.02      7.76 o
  -1   1  10       65.30       57.53      4.98 o
   0   1  10        3.44        1.70      0.49 o
   1   1  10       88.78      116.61      2.67 o
   2   1  10        6.87        5.02      1.49 o
   3   1  10        6.46        7.45      2.59 o
   4   1  10       13.69        8.79      2.99 o
  -4   2  10       32.20       40.02      2.30 o
  -3   2  10      151.62      158.22     15.19 o
  -2   2  10     1942.84     1772.05     45.99 o
  -1   2  10      216.31      214.16      4.43 o
   0   2  10       92.33       91.82      2.79 o
   1   2  10      354.58      425.74     15.13 o
   2   2  10      363.56      389.09      7.74 o
   3   2  10       21.41       16.22      3.09 o
   4   2  10        9.62       10.11      2.09 o
  -4   3  10       32.72       32.54      2.84 o
  -3   3  10      320.07      323.17     28.64 o
  -2   3  10       18.67       16.19      1.00 o
  -1   3  10      299.72      299.69      9.16 o
   0   3  10        7.81       12.99      0.42 o
   1   3  10       86.15      100.59      4.54 o
   2   3  10      130.83      150.03      8.86 o
   3   3  10      171.57      163.10      3.87 o
   4   3  10       62.70       66.03      2.74 o
  -4   4  10      134.47      150.12     15.53 o
  -3   4  10      291.71      294.21     24.77 o
  -2   4  10      424.72      404.04     10.15 o
  -1   4  10      257.28      244.76      9.16 o
   0   4  10      280.78      319.37      8.20 o
   1   4  10        6.80        7.47      1.01 o
   2   4  10        4.57        2.09      1.06 o
   3   4  10      174.06      184.60     13.34 o
   4   4  10        2.59        1.39      0.84 o
  -4   5  10       45.09       48.37      5.77 o
  -3   5  10       68.11       55.58      4.75 o
  -2   5  10       59.69       76.67      5.26 o
  -1   5  10      139.91      150.12      3.31 o
   0   5  10      313.71      329.33      9.57 o
   1   5  10      722.69      758.58     11.72 o
   2   5  10      135.83      135.14      4.98 o
   3   5  10       11.63       11.33      1.22 o
   4   5  10       59.60       63.72      5.97 o
  -4   6  10       17.19       19.47      1.69 o
  -3   6  10       19.65       18.06      1.05 o
  -2   6  10       24.50       28.87      1.22 o
  -1   6  10      231.79      214.86     10.15 o
   0   6  10       89.03       86.97      4.51 o
   1   6  10      535.33      581.16     15.14 o
   2   6  10       53.08       57.19      2.15 o
   3   6  10       93.03       96.83      4.49 o
  -4   7  10       19.74       21.24      5.47 o
  -3   7  10       25.99       26.61      4.88 o
  -2   7  10      445.06      460.12     61.42 o
  -1   7  10       52.17       44.26      1.00 o
   0   7  10      342.59      309.16     15.44 o
   1   7  10      465.32      497.48     17.64 o
   2   7  10      135.13      128.40      3.25 o
   3   7  10       21.54       17.99      0.92 o
  -4   8  10       12.33        6.27      0.99 o
  -3   8  10       74.43       72.39      6.67 o
  -2   8  10      308.11      314.56     39.92 o
  -1   8  10       47.63       44.56      2.67 o
   0   8  10      948.02      935.84     45.76 o
   1   8  10      110.65      106.49      4.51 o
   2   8  10       30.43       33.69      1.79 o
   3   8  10        0.07        2.39      1.19 o
  -4   9  10       17.44       21.60      2.29 o
  -3   9  10       40.36       37.72      6.17 o
  -2   9  10        3.73        5.49      2.09 o
  -1   9  10        1.81        4.37      1.22 o
   0   9  10       25.11       23.67      1.93 o
   1   9  10        0.03        0.77      1.32 o
   2   9  10       27.00       24.42      0.95 o
   3   9  10       25.60       30.08      1.57 o
  -3  10  10       44.76       45.70      9.56 o
  -2  10  10        5.79        5.67      2.49 o
  -1  10  10      162.53      156.57     11.19 o
   0  10  10      237.63      245.94     14.22 o
   1  10  10      152.13      135.43      6.77 o
   2  10  10        9.40        7.75      1.08 o
   3  10  10        4.45        5.15      2.06 o
  -3  11  10       52.55       52.83      8.56 o
  -2  11  10        3.35        1.79      0.84 o
  -1  11  10       59.37       55.28      7.21 o
   0  11  10        1.71        1.71      0.49 o
   1  11  10       90.20       82.24      4.08 o
   2  11  10      106.33      109.52      9.80 o
  -3  12  10        4.86        7.55      2.69 o
  -2  12  10        9.99       15.19      2.59 o
  -1  12  10        9.93       11.99      0.69 o
   0  12  10        4.29        2.95      0.70 o
   1  12  10        0.94       -0.10      0.70 o
   2  12  10       94.04       97.27      7.27 o
  -3  13  10        3.21        3.19      1.39 o
  -2  13  10       23.52       27.46      4.18 o
  -1  13  10      144.21      155.21     12.34 o
   0  13  10        0.79       -0.43      0.81 o
   1  13  10       82.83       80.15      2.39 o
   2  13  10        2.69        1.25      2.19 o
  -2  14  10        2.59       -1.00      1.00 o
  -1  14  10       46.89       49.35      3.98 o
   0  14  10      193.40      187.29      4.29 o
   1  14  10        3.40        1.56      0.76 o
   0  15  10        0.55        1.60      3.68 o
   1  15  10       58.19       69.92      2.32 o
  -3   0  11      177.82      166.84      5.38 o
  -1   0  11       36.78       33.05      1.99 o
   1   0  11       30.93       28.67      1.59 o
   3   0  11        2.84        2.39      1.00 o
  -4   1  11        5.54        6.56      1.41 o
  -3   1  11       38.37       37.32      1.47 o
  -2   1  11     1146.90     1008.27     18.65 o
  -1   1  11       48.07       45.49      1.55 o
   0   1  11       86.54       97.68      1.95 o
   1   1  11      152.38      161.66      3.52 o
   2   1  11       73.67       71.20      3.68 o
   3   1  11       26.87       29.50      1.27 o
  -4   2  11       31.42       32.14      1.93 o
  -3   2  11      123.03      118.94      5.28 o
  -2   2  11        1.49       -0.40      0.60 o
  -1   2  11       35.39       30.88      1.89 o
   0   2  11        1.29        0.39      0.55 o
   1   2  11        5.64        6.50      0.55 o
   2   2  11       25.75       23.71      2.29 o
   3   2  11      105.42      110.64      3.15 o
  -4   3  11        2.30        5.80      2.49 o
  -3   3  11        2.12        1.37      0.71 o
  -2   3  11      197.49      190.54      6.77 o
  -1   3  11       48.50       43.71      1.59 o
   0   3  11      103.26      106.95      3.55 o
   1   3  11       21.42       14.13      1.92 o
   2   3  11      218.11      226.74      5.38 o
   3   3  11        4.96        7.00      0.96 o
  -4   4  11        2.94        2.39      2.79 o
  -3   4  11       16.54       19.41      2.42 o
  -2   4  11       19.91       17.55      1.10 o
  -1   4  11      441.83      459.70     10.65 o
   0   4  11      120.12      134.48      3.71 o
   1   4  11       11.42       10.14      0.69 o
   2   4  11      949.54     1073.83     43.32 o
   3   4  11       66.91       62.39      4.58 o
  -4   5  11       40.33       45.43      2.49 o
  -3   5  11       15.29       14.53      1.50 o
  -2   5  11      435.05      420.78     22.55 o
  -1   5  11      799.73      779.61     14.57 o
   0   5  11      497.43      517.18     10.02 o
   1   5  11      483.58      519.26     20.57 o
   2   5  11      564.12      628.68     20.99 o
   3   5  11      246.89      253.33     24.89 o
  -4   6  11      112.21      117.44     14.43 o
  -3   6  11       96.27      102.31     17.42 o
  -2   6  11       43.40       39.90      5.09 o
  -1   6  11      329.07      356.78     14.04 o
   0   6  11       22.03       22.95      0.98 o
   1   6  11      254.98      268.45      8.79 o
   2   6  11        1.62        2.87      0.50 o
   3   6  11       25.57       20.22      1.15 o
  -4   7  11        1.06        5.38      1.39 o
  -3   7  11       52.68       51.93      3.68 o
  -2   7  11      520.55      500.84     73.07 o
  -1   7  11        5.29        9.50      2.05 o
   0   7  11        6.40        8.65      1.06 o
   1   7  11      761.72      822.09     21.24 o
   2   7  11       44.73       45.65      2.90 o
   3   7  11       40.71       36.45      3.80 o
  -4   8  11       49.60       50.50      4.08 o
  -3   8  11      214.18      224.48     38.32 o
  -2   8  11        1.70        1.70      0.80 o
  -1   8  11      117.89      127.40      6.94 o
   0   8  11       47.18       45.92      1.68 o
   1   8  11       15.61       12.40      0.62 o
   2   8  11      141.17      146.60      7.87 o
   3   8  11        4.97        7.62      2.13 o
  -3   9  11       19.74       16.92      1.61 o
  -2   9  11      113.95      106.17     12.64 o
  -1   9  11      115.01      117.15     13.64 o
   0   9  11       26.39       25.45      2.53 o
   1   9  11        1.83        3.18      1.61 o
   2   9  11        0.16        2.91      3.78 o
   3   9  11       50.81       56.32      4.50 o
  -3  10  11       53.17       56.46      5.38 o
  -2  10  11        2.83        3.48      1.69 o
  -1  10  11       69.44       67.49     13.24 o
   0  10  11        1.61        4.09      2.75 o
   1  10  11        1.04       -0.40      1.59 o
   2  10  11       23.08       26.09      1.27 o
  -3  11  11       25.95       21.00      6.27 o
  -2  11  11        6.65        6.41      1.49 o
  -1  11  11       83.88       85.45     12.44 o
   0  11  11       11.60       12.31      0.72 o
   1  11  11       67.69       64.87      8.96 o
   2  11  11        3.45        5.74      0.85 o
  -3  12  11      216.70      271.65     22.10 o
  -2  12  11       23.18       24.14      1.89 o
  -1  12  11        8.72        2.83      1.99 o
   0  12  11       17.94       16.76      1.49 o
   1  12  11       56.73       51.60      1.99 o
   2  12  11        7.05        8.20      1.23 o
  -2  13  11        9.03        9.12      1.05 o
  -1  13  11        2.13        0.00      1.00 o
   0  13  11       85.71       83.43      7.17 o
   1  13  11        6.06        4.91      2.79 o
  -2  14  11        1.50        5.97      1.19 o
   0  14  11       35.65       36.27      1.47 o
   1  14  11      111.82      117.27      3.10 o
   0  15  11      145.18      142.46      9.76 o
  -4   0  12      146.70      166.70     11.05 o
  -2   0  12       13.40       11.15      1.19 o
   0   0  12       30.59       36.61      1.69 o
   2   0  12       14.39       12.54      1.19 o
  -4   1  12       39.01       43.76      3.33 o
  -3   1  12       89.46       83.73      2.39 o
  -2   1  12       80.12       69.91      3.28 o
  -1   1  12      224.22      226.62      4.86 o
   0   1  12        1.92        2.78      0.94 o
   1   1  12      118.54      113.63      6.02 o
   2   1  12      106.29      103.96      2.74 o
   3   1  12        0.29        1.59      1.19 o
  -4   2  12        0.45        0.84      1.67 o
  -3   2  12      187.78      174.54      7.17 o
  -2   2  12       78.24       77.84      2.18 o
  -1   2  12      175.67      189.90      5.57 o
   0   2  12      274.14      276.16      5.81 o
   1   2  12       36.61       36.63      2.95 o
   2   2  12       64.03       63.85      3.78 o
   3   2  12      176.92      188.12     13.24 o
  -4   3  12       11.81       19.56      2.08 o
  -3   3  12       24.95       24.89      2.16 o
  -2   3  12      209.92      219.72      8.66 o
  -1   3  12     1113.41      990.64     25.18 o
   0   3  12      280.19      296.53      7.82 o
   1   3  12        1.70        1.99      0.75 o
   2   3  12      332.04      372.11      7.76 o
   3   3  12      353.12      360.35      7.67 o
  -4   4  12       66.10       78.42      3.98 o
  -3   4  12      118.34      110.29     11.03 o
  -2   4  12        5.02        6.98      0.81 o
  -1   4  12      429.50      422.47     22.80 o
   0   4  12        1.43        0.67      0.67 o
   1   4  12       70.86       79.52      4.45 o
   2   4  12        3.67        5.47      1.89 o
   3   4  12       48.48       37.70      5.28 o
  -4   5  12        0.85       -0.50      0.84 o
  -3   5  12        0.13        0.00      2.19 o
  -2   5  12      141.66      118.47      3.88 o
  -1   5  12      938.36      889.72     46.09 o
   0   5  12       12.03       14.08      1.69 o
   1   5  12        8.38        8.98      1.18 o
   2   5  12      143.35      155.23      5.06 o
   3   5  12       21.98       15.26      1.13 o
  -4   6  12        1.45        4.89      3.09 o
  -3   6  12       18.80       11.05      0.99 o
  -2   6  12        0.97        3.42      1.42 o
  -1   6  12        0.75        0.30      0.56 o
   0   6  12      489.29      524.06     22.05 o
   1   6  12      174.15      179.44      4.28 o
   2   6  12       14.12       15.91      1.41 o
   3   6  12      200.63      190.11     19.31 o
  -3   7  12       26.94       28.93      5.38 o
  -2   7  12        2.03        4.28      2.19 o
  -1   7  12        4.53        5.78      1.59 o
   0   7  12      122.99      129.98      5.90 o
   1   7  12      299.77      297.49      9.89 o
   2   7  12       63.97       64.77      1.90 o
   3   7  12        6.29        4.39      0.80 o
  -3   8  12        0.14        0.14      0.76 o
  -2   8  12       37.51       33.99      5.18 o
  -1   8  12       20.32       19.94      2.67 o
   0   8  12      112.35      120.99      6.32 o
   1   8  12        0.01        0.74      0.80 o
   2   8  12       30.77       29.41      2.30 o
  -3   9  12       51.06       56.53      8.16 o
  -2   9  12       89.50      101.15     16.52 o
  -1   9  12       82.48       85.06      8.56 o
   0   9  12       57.32       55.91      4.14 o
   1   9  12        0.17        0.31      0.44 o
   2   9  12      166.95      177.08     10.44 o
  -3  10  12        1.73       -0.84      3.09 o
  -2  10  12       19.41       25.76      4.68 o
  -1  10  12       17.80       15.38      1.14 o
   0  10  12        0.59        0.40      1.49 o
   1  10  12        2.04        2.37      1.60 o
   2  10  12        6.25        6.39      1.74 o
  -3  11  12       17.91       20.64      1.39 o
  -2  11  12       25.08       28.95      7.47 o
  -1  11  12       13.51       10.51      2.79 o
   0  11  12       58.72       50.60      2.06 o
   1  11  12        1.07        0.87      1.49 o
   2  11  12       62.06       70.47      3.47 o
  -2  12  12       15.64        9.88      2.99 o
  -1  12  12       20.27       20.19      5.08 o
   0  12  12        2.81        8.33      3.38 o
   1  12  12        4.78        5.18      1.49 o
  -2  13  12       50.87       50.94      1.89 o
  -1  13  12        0.25       -1.00      1.19 o
   0  13  12        8.77        7.55      5.28 o
   1  13  12       25.24       24.40      1.58 o
   0  14  12       50.61       38.48      4.08 o
  -3   0  13        3.49        4.38      1.00 o
  -1   0  13       11.34        6.97      1.59 o
   1   0  13      483.10      469.11     12.44 o
   3   0  13       53.93       50.97      2.59 o
  -4   1  13        8.06        8.38      1.61 o
  -3   1  13       10.27        8.15      1.49 o
  -2   1  13      245.77      228.01      5.00 o
  -1   1  13        3.79        1.84      0.90 o
   0   1  13       78.80       72.07      2.15 o
   1   1  13       12.40       13.00      0.62 o
   2   1  13        2.74        5.12      1.39 o
   3   1  13      249.40      242.13      7.17 o
  -4   2  13        6.88        9.93      1.45 o
  -3   2  13      184.23      171.46      4.01 o
  -2   2  13        0.97        1.19      0.70 o
  -1   2  13       42.13       39.88      1.59 o
   0   2  13      167.15      164.15      3.91 o
   1   2  13       65.12       68.87      2.91 o
   2   2  13       28.31       29.71      1.53 o
   3   2  13       24.29       16.88      3.98 o
  -4   3  13       12.63       19.73      1.34 o
  -3   3  13        3.61        4.63      0.69 o
  -2   3  13      168.96      181.23      4.08 o
  -1   3  13       31.45       21.32      4.88 o
   0   3  13      139.15      122.81      4.60 o
   1   3  13      140.97      138.38      5.54 o
   2   3  13       16.34       14.76      1.18 o
   3   3  13      197.88      208.60      5.14 o
  -4   4  13        0.00        1.92      2.29 o
  -3   4  13       66.82       69.53      6.63 o
  -2   4  13      253.06      222.63      7.76 o
  -1   4  13        0.00        0.70      0.70 o
   0   4  13      340.44      361.77     12.90 o
   1   4  13        0.16        1.04      0.66 o
   2   4  13      438.65      447.49     19.32 o
   3   4  13        3.03        1.53      2.49 o
  -3   5  13       10.08       15.91      1.05 o
  -2   5  13        1.58       -0.20      1.39 o
  -1   5  13      404.17      419.50     11.45 o
   0   5  13      165.01      171.65      5.10 o
   1   5  13        2.17        4.83      1.70 o
   2   5  13        7.77        8.41      1.00 o
   3   5  13       69.35       73.73      5.67 o
  -3   6  13       96.83      126.72     15.53 o
  -2   6  13       69.67       68.67      6.75 o
  -1   6  13       73.40       71.84      2.10 o
   0   6  13      615.96      651.28     26.27 o
   1   6  13       39.54       37.44      1.00 o
   2   6  13        5.27        4.22      1.48 o
  -3   7  13       26.99       23.91      8.26 o
  -2   7  13       76.25       66.20     14.53 o
  -1   7  13       11.65       11.87      0.91 o
   0   7  13       83.18       86.86      2.12 o
   1   7  13        4.28        5.94      1.21 o
   2   7  13        0.01        0.21      0.92 o
  -3   8  13        0.05        0.30      0.70 o
  -2   8  13       45.42       51.46      4.08 o
  -1   8  13      134.32      140.38     20.51 o
   0   8  13       19.98       19.10      1.79 o
   1   8  13      114.52      108.05      7.21 o
   2   8  13        0.14        0.36      0.56 o
  -3   9  13        3.92        2.49      1.79 o
  -2   9  13       32.79       31.42      7.57 o
  -1   9  13       82.17       83.47     22.99 o
   0   9  13       72.27       77.46      3.29 o
   1   9  13       62.06       64.69      3.53 o
   2   9  13       50.82       50.03      8.57 o
  -2  10  13       72.25       96.07     14.14 o
  -1  10  13        0.00        1.96      1.59 o
   0  10  13        9.22       10.78      1.58 o
   1  10  13       21.82       23.81      4.90 o
  -2  11  13      241.04      283.61     45.29 o
  -1  11  13       25.18       28.38      6.57 o
   0  11  13        2.21        2.74      2.69 o
   1  11  13        4.98        7.08      0.76 o
  -1  12  13        3.57        3.44      0.91 o
   1  12  13       11.25       11.77      2.26 o
  -2   0  14        0.97       -1.19      1.19 o
   0   0  14        6.30        2.59      0.80 o
   2   0  14        0.68        1.19      1.00 o
  -3   1  14       21.87       22.27      1.29 o
  -2   1  14       82.67       71.21      2.18 o
  -1   1  14      147.35      143.39      3.78 o
   0   1  14        6.81       -0.04      0.62 o
   1   1  14      198.07      197.70      4.02 o
   2   1  14      143.23      149.43      3.66 o
  -3   2  14       11.06       13.51      1.89 o
  -2   2  14       85.81       69.18      2.11 o
  -1   2  14        0.07       -0.66      0.66 o
   0   2  14      143.47      138.47      3.38 o
   1   2  14       63.63       61.79      4.28 o
   2   2  14        7.05        4.70      3.58 o
  -3   3  14        8.00        6.75      1.89 o
  -2   3  14        3.03        2.28      1.19 o
  -1   3  14       54.73       50.05      3.68 o
   0   3  14       21.89       20.42      1.05 o
   1   3  14       14.76       14.57      1.34 o
   2   3  14       52.83       50.35      1.56 o
  -3   4  14        8.86       11.31      2.76 o
  -2   4  14       42.55       41.72      1.55 o
  -1   4  14      378.86      355.87     10.35 o
   0   4  14       58.10       58.66      2.79 o
   1   4  14       17.82       16.57      1.44 o
   2   4  14       41.43       39.00      1.40 o
  -3   5  14        1.98        0.40      2.19 o
  -2   5  14      251.05      214.11      5.38 o
  -1   5  14       47.29       50.51      4.68 o
   0   5  14      282.14      280.01     10.55 o
   1   5  14        7.59        9.54      1.83 o
   2   5  14       73.06       70.00      2.46 o
  -3   6  14        9.10       10.86      3.38 o
  -2   6  14        0.21       -0.31      0.92 o
  -1   6  14        1.45        3.04      2.09 o
   0   6  14        2.08        5.26      1.49 o
   1   6  14       69.19       77.61      1.89 o
   2   6  14        0.53        2.30      0.64 o
  -3   7  14       18.66       28.66      6.87 o
  -2   7  14       37.52       46.25      6.57 o
  -1   7  14      108.15      101.58      8.16 o
   0   7  14      599.45      593.80     41.71 o
   1   7  14      274.74      293.38     13.10 o
   2   7  14        1.17        0.95      1.38 o
  -3   8  14        3.74        1.99      1.19 o
  -2   8  14       19.13       22.11      3.88 o
  -1   8  14      278.59      333.13     44.10 o
   0   8  14        8.35        8.28      1.00 o
   1   8  14      316.66      326.09     19.80 o
   2   8  14       43.82       44.95      2.48 o
  -2   9  14       20.28       21.82      6.07 o
  -1   9  14      163.54      165.77     29.27 o
   0   9  14       68.27       52.09      5.38 o
   1   9  14        0.71        8.46      2.10 o
  -2  10  14        6.81        5.14      0.91 o
  -1  10  14       14.52       21.72      4.28 o
   0  10  14       35.77       30.26      1.99 o
   1  10  14       77.88       68.25      6.81 o
  -1  11  14       11.30        7.87      2.09 o
   0  11  14       85.65       70.08      3.19 o
  -3   0  15       44.83       47.78      2.59 o
  -1   0  15      135.15      127.42      4.58 o
   1   0  15      136.01      133.80      3.31 o
  -3   1  15      243.76      257.58      5.70 o
  -2   1  15       21.42       19.45      1.27 o
  -1   1  15       84.18       66.15      4.68 o
   0   1  15        0.36       -0.30      1.89 o
   1   1  15      184.05      179.44      4.66 o
   2   1  15      214.29      203.80      3.87 o
  -3   2  15       68.08       78.94      4.48 o
  -2   2  15        5.62        5.07      1.49 o
  -1   2  15      256.86      242.65      5.42 o
   0   2  15      186.35      162.24      5.38 o
   1   2  15       77.61       73.40      4.83 o
   2   2  15       87.66       90.49      3.68 o
  -3   3  15      129.51      133.94      3.45 o
  -2   3  15       50.27       45.71      7.66 o
  -1   3  15      189.65      168.56      7.96 o
   0   3  15        2.16        5.04      1.29 o
   1   3  15       64.44       63.94      3.74 o
   2   3  15        0.21       -0.79      0.79 o
  -3   4  15        0.30       -0.70      1.10 o
  -2   4  15       29.56       28.40      1.41 o
  -1   4  15       25.80       28.82      3.98 o
   0   4  15      199.25      189.11      5.38 o
   1   4  15       50.42       47.12      3.24 o
   2   4  15       26.26       28.22      1.86 o
  -3   5  15        7.80        6.88      1.69 o
  -2   5  15       25.64       22.03      1.29 o
  -1   5  15       46.96       45.76      2.79 o
   0   5  15       14.33       12.30      1.10 o
   1   5  15        0.77        0.14      0.70 o
   2   5  15       21.01       20.58      1.03 o
  -2   6  15       22.16       24.68      1.08 o
  -1   6  15       66.56       61.49      5.08 o
   0   6  15      382.94      397.48     22.10 o
   1   6  15        0.96        1.57      1.29 o
  -2   7  15       54.46       50.73     11.85 o
  -1   7  15       68.56       72.03      4.28 o
   0   7  15       27.20       25.01      4.58 o
   1   7  15      151.37      146.64      6.90 o
  -2   8  15       23.20       26.89     10.75 o
  -1   8  15       95.31       93.10     13.74 o
   0   8  15       40.71       41.07      8.66 o
   1   8  15       56.69       58.69      2.31 o
  -1   9  15      194.45      229.88     43.80 o
   0   9  15       77.16       76.49      3.28 o
  -1  10  15       98.30      113.54     18.52 o
   0  10  15      172.58      175.99      6.17 o
  -2   0  16       13.40       15.93      1.79 o
   0   0  16      654.41      629.12     17.52 o
  -2   1  16      120.71      130.91      5.47 o
  -1   1  16       29.39       23.43      1.79 o
   0   1  16       11.65        6.82      0.99 o
   1   1  16       40.74       38.61      2.70 o
  -2   2  16        1.71        0.39      3.19 o
  -1   2  16        7.41        7.75      4.28 o
   0   2  16       14.88        8.48      3.38 o
   1   2  16      148.61      135.65      3.30 o
  -2   3  16       85.93       80.37      2.46 o
  -1   3  16        2.83        0.86      3.09 o
   0   3  16       71.75       66.00      2.11 o
   1   3  16       15.04       13.27      3.36 o
  -2   4  16        0.00        0.80      1.39 o
  -1   4  16        1.12        1.19      0.96 o
   0   4  16       81.28       73.28      4.68 o
   1   4  16       40.07       39.66      1.33 o
  -2   5  16       18.46       12.95      1.14 o
  -1   5  16        1.86        1.79      4.68 o
   0   5  16       19.76       18.49      1.33 o
   1   5  16        7.84        6.29      1.13 o
  -2   6  16      106.62      125.38     16.62 o
  -1   6  16       45.07       44.65      7.27 o
   0   6  16      140.46      145.05      7.66 o
   1   6  16        8.21        8.42      1.69 o
  -1   7  16        8.49       10.21      2.99 o
   0   7  16      162.62      176.15      9.06 o
  -1   8  16        4.23        7.82      6.67 o
  -1   0  17        1.59       -1.00      1.00 o
  -2   1  17       21.28       19.62      1.33 o
  -1   1  17        8.23        7.95      3.28 o
   0   1  17       13.29       11.86      4.68 o
  -2   2  17       27.77       30.80      1.61 o
  -1   2  17        5.55        2.80      1.49 o
   0   2  17       10.39       11.35      2.39 o
  -1   3  17        7.85       11.15      1.29 o
   0   3  17        0.06        1.29      2.29 o
  -1   4  17       55.43       58.91      7.07 o
   0   4  17        1.08        6.68      1.49 o
  -1   5  17       34.81       36.67      4.78 o
 
